# Supplementary material for: High levels of consanguinity in a child from Paquimé, Chihuahua, Mexico
Source: Antiquity. Author manuscript; Available in PMC 2024 Nov 1. (PMC11529752; doi:10.15184/aqy.2024.94)
Supplement: Supplementary Dataset [file NIHMS1959625-supplement-Supplementary_Dataset.xlsx]

## Sheet: Sup Material 1-Pubd anc inds
SUPPLEMENTARY DATA 1: PUBLISHED ANCIENT INDIVIDUALS
Published ID	Skeletal code	Skeletal element	Publication	doi for publication	location of data made available with publication	Full Date One of two formats. (Format 1) 95.4% CI calibrated radiocarbon age (Conventional Radiocarbon Age BP, Lab number) e.g. 2624-2350 calBCE (3990¬±40 BP, Ua-35016). (Format 2) Archaeological context range, e.g. 2500-1700 BCE	Locality	Political Entity	Lat.	Long.	SNPs hit on autosomal targets (Computed using easystats on 1240k snpset)	Molecular Sex	Group ID	Sum total of ROH segments >4 cM	Sum total of ROH segments >20cM
Aconcagua	Aconcagua	..	MorenoMayarScience2018	doi:10.1126/science.aav2621	ENA:PRJEB29074	1400-1500 CE	Cerro Aconcagua, Mendoza Province	Argentina	-32.65	-70.01	940782	M	Argentina_Aconcagua_Inca_500BP.SG	0	0
I7088	AS6 (Burial 2; Displays N¬∞ 3 )	bone	PosthNakatsukaCell2018	doi:10.1016/j.cell.2018.10.027	ENA:PRJEB28961	5620-5336 calBCE (6560¬±60 BP, LP-186)	Arroyo Seco II	Argentina	-38.3606	-60.2442	30457	F	Argentina_ArroyoSeco2_7400BP_contam	n/a (too few SNPs)	n/a (too few SNPs)
I0308	ASO_B2_S6(9)+ASO_B2_S19 (ASO_B12_S19 (previously named ASO_B2_S6(9)+ASO_B2_S19))	tooth (molar)	PosthNakatsukaCell2018	doi:10.1016/j.cell.2018.10.027	ENA:PRJEB28961	5620-5336 calBCE (6560¬±60 BP, LP-186)	Arroyo Seco II	Argentina	-38.3606	-60.2442	446927	M	Argentina_ArroyoSeco2_7700BP	336.528	162.068
I0309	SC1_L126; ASOB9S14a	tooth (premolar)	PosthNakatsukaCell2018	doi:10.1016/j.cell.2018.10.027	ENA:PRJEB28961	5881-5561 calBCE (6838¬±73 BP, AA-67738)	Arroyo Seco II	Argentina	-38.3606	-60.2442	569183	M	Argentina_ArroyoSeco2_7700BP	165.913	24.2114
I2230	SC13_L295_AS2_36	bone (long bone)	PosthNakatsukaCell2018	doi:10.1016/j.cell.2018.10.027	ENA:PRJEB28961	7026-6433 calBCE (7805¬±85 BP, AA-106014)	Arroyo Seco II	Argentina	-38.3606	-60.2442	813622	M	Argentina_ArroyoSeco2_7700BP	168.013	0
I2232	SC7_L204_AS2 49	tooth (molar)	PosthNakatsukaCell2018	doi:10.1016/j.cell.2018.10.027	ENA:PRJEB28961	6570-6252 calBCE (7612¬±53 BP, AA-106013)	Arroyo Seco II	Argentina	-38.3606	-60.2442	31605	M	Argentina_ArroyoSeco2_7700BP	n/a (too few SNPs)	n/a (too few SNPs)
I7086	AS15 (Burial 10; Displays N¬∞ 5 )	bone	PosthNakatsukaCell2018	doi:10.1016/j.cell.2018.10.027	ENA:PRJEB28961	5971-5718 calBCE (6959¬±43) [R_combine: (7000¬±80 BP, TO-1503), (6970¬±60 BP, CAMS-16170), (6880¬±90 BP, NZA-1101)]	Arroyo Seco II	Argentina	-38.3606	-60.2442	110981	F	Argentina_ArroyoSeco2_7700BP	n/a (too few SNPs)	n/a (too few SNPs)
I12941	23JM	tooth (molar)	NakatsukaLuisiNatureCommunications2020	doi:10.1038/s41467-020-17656-w	ENA:PRJEB39010	1560-1960 calCE (555¬±20 BP, PSUAMS-6678)	Beagle Channel, Tierra del Fuego, Almanza	Argentina	-54.85	-67.57	824182	M	Argentina_BeagleChannel_Yamana_100BP	179.382	0
I12942	27JM	tooth (molar)	NakatsukaLuisiNatureCommunications2020	doi:10.1038/s41467-020-17656-w	ENA:PRJEB39010	1810-1960 calCE (490¬±25 BP, PSUAMS-6679)	Beagle Channel, Tierra del Fuego, Acatushún	Argentina	-54.87	-67.33	284105	F	Argentina_BeagleChannel_Yamana_100BP	n/a (too few SNPs)	n/a (too few SNPs)
I12943	22JM	tooth (premolar)	NakatsukaLuisiNatureCommunications2020	doi:10.1038/s41467-020-17656-w	ENA:PRJEB39010	1550-1960 calCE (570¬±20 BP, PSUAMS-6680)	Beagle Channel, Tierra del Fuego, Almanza	Argentina	-54.85	-67.57	835204	F	Argentina_BeagleChannel_Yamana_100BP	163.545	0
Yaghan890	Yaghan890	hair	RaghavanScience2015	doi:10.1126/science.aab3884	ENA:PRJEB9733	1800-1900 CE	Beagle Channel, Tierra del Fuego	Argentina	-55.01	-69.07	200902	M	Argentina_BeagleChannel_Yamana_100BP.SG	n/a (too few SNPs)	n/a (too few SNPs)
Yaghan894	Yaghan894	hair	RaghavanScience2015	doi:10.1126/science.aab3884	ENA:PRJEB9733	1800-1900 CE	Beagle Channel, Tierra del Fuego	Argentina	-55.01	-69.07	538855	F	Argentina_BeagleChannel_Yamana_100BP.SG	192.168	45.3405
Yaghan895	Yaghan895	hair	RaghavanScience2015	doi:10.1126/science.aab3884	ENA:PRJEB9733	1800-1900 CE	Beagle Channel, Tierra del Fuego	Argentina	-55.01	-69.07	586026	F	Argentina_BeagleChannel_Yamana_100BP.SG	176.285	0
I12355	32JM	tooth (premolar)	NakatsukaLuisiNatureCommunications2020	doi:10.1038/s41467-020-17656-w	ENA:PRJEB39010	260-600 calCE (1975¬±25 BP, PSUAMS-6673)	Beagle Channel, Tierra del Fuego, Río Pipo	Argentina	-54.85	-68.52	649225	M	Argentina_BeagleChannel_Yamana_1500BP	164.539	0
I8351	SC50_L764, LCH.E4.4	petrous	NakatsukaCell2020	doi:10.1016/j.cell.2020.04.015	ENA:PRJEB37446	250-385 calCE (1750¬±15 BP, UCIAMS-185301)	Pampas, Laguna Chica	Argentina	-36.0772	-62.3472	619022	F	Argentina_LagunaChica_1600BP	30.0794	0
I8348	SC50_L761, LCH.E2-I2.1	tooth (molar)	PosthNakatsukaCell2018	doi:10.1016/j.cell.2018.10.027	ENA:PRJEB28961	5010-4840 calBCE (6080¬±15 BP, UCIAMS-185303)	Pampas, Laguna Chica	Argentina	-36.0772	-62.3472	181851	F	Argentina_LagunaChica_6800BP	n/a (too few SNPs)	n/a (too few SNPs)
I8349	SC50_L762, LCH.E2-I1.2	petrous	PosthNakatsukaCell2018	doi:10.1016/j.cell.2018.10.027	ENA:PRJEB28961	4830-4700 calBCE (5930¬±15 BP, UCIAMS-185302)	Pampas, Laguna Chica	Argentina	-36.0772	-62.3472	390870	F	Argentina_LagunaChica_6800BP	n/a (too few SNPs)	n/a (too few SNPs)
I8350	SC50_L763, LCH.E1.3	petrous	PosthNakatsukaCell2018	doi:10.1016/j.cell.2018.10.027	ENA:PRJEB28961	7000-4500 BCE	Pampas, Laguna Chica	Argentina	-36.0772	-62.3472	60494	M	Argentina_LagunaChica_6800BP	n/a (too few SNPs)	n/a (too few SNPs)
I12376	75JM	tooth (molar)	NakatsukaLuisiNatureCommunications2020	doi:10.1038/s41467-020-17656-w	ENA:PRJEB39010	736-194 calBCE (2369¬±52 BP, UGAMS-16601)	Southwest of Buenos Aires, Laguna Toro	Argentina	-38.84	-61.42	190166	F	Argentina_LagunaToro_2400BP	n/a (too few SNPs)	n/a (too few SNPs)
I12356	41JM	tooth (molar)	NakatsukaLuisiNatureCommunications2020	doi:10.1038/s41467-020-17656-w	ENA:PRJEB39010	1450-1820 calCE (650¬±20 BP, PSUAMS-6674)	Tierra del Fuego, Mitre Peninusula, Caleta Falsa	Argentina	-54.7	-65.35	620077	M	Argentina_MitrePeninsula_Haush_400BP	193.087	40.6494
I12357	42JM	tooth (molar)	NakatsukaLuisiNatureCommunications2020	doi:10.1038/s41467-020-17656-w	ENA:PRJEB39010	1470-1810 calCE (530¬±45 BP, PSUAMS-6675)	Tierra del Fuego, Mitre Peninusula, Caleta Falsa	Argentina	-54.7	-65.35	581308	F	Argentina_MitrePeninsula_Haush_400BP	111.432	0
I12359	44JM	tooth (premolar)	NakatsukaLuisiNatureCommunications2020	doi:10.1038/s41467-020-17656-w	ENA:PRJEB39010	1280-1440 calCE (870¬±20 BP, PSUAMS-6683)	Tierra del Fuego, Mitre Peninusula, Caleta Falsa	Argentina	-54.7	-65.35	332598	M	Argentina_MitrePeninsula_Haush_400BP	n/a (too few SNPs)	n/a (too few SNPs)
I12361	46JM	tooth (molar)	NakatsukaLuisiNatureCommunications2020	doi:10.1038/s41467-020-17656-w	ENA:PRJEB39010	1450-1630 calCE (815¬±20 BP, PSUAMS-6677)	Tierra del Fuego, Mitre Peninusula, Río Policarpo	Argentina	-54.6	-65.58	125754	M	Argentina_MitrePeninsula_Haush_400BP	n/a (too few SNPs)	n/a (too few SNPs)
MA572	MA572	bone	RaghavanScience2015	doi:10.1126/science.aab3884	ENA:PRJEB9733	1800-1900 CE	Tierra del Fuego, Strait of Magellan	Argentina	-53.26	-70.45	7369	F	Argentina_NorthTierradelFiego_Selknam_100BP_lc.SG	n/a (too few SNPs)	n/a (too few SNPs)
MA575	MA575	bone	RaghavanScience2015	doi:10.1126/science.aab3884	ENA:PRJEB9733	1800-1900 CE	Tierra del Fuego, Strait of Magellan	Argentina	-53.26	-70.45	2951	M	Argentina_NorthTierradelFiego_Selknam_100BP_lc.SG	n/a (too few SNPs)	n/a (too few SNPs)
MA577	MA577	bone	RaghavanScience2015	doi:10.1126/science.aab3884	ENA:PRJEB9733	1800-1900 CE	Tierra del Fuego, Strait of Magellan	Argentina	-53.26	-70.45	836921	M	Argentina_NorthTierradelFiego_Selknam_100BP.SG	257.71	63.5003
I12362	47JM	tooth (molar)	NakatsukaLuisiNatureCommunications2020	doi:10.1038/s41467-020-17656-w	ENA:PRJEB39010	4040-3710 calBCE (5205¬±58 BP, AA-60935)	Tierra del Fuego (North), La Arcillosa 2	Argentina	-53.58	-68.02	760685	F	Argentina_NorthTierradelFuego_LaArcillosa2_5800BP	168.987	0
I12354	29JM	tooth (premolar)	NakatsukaLuisiNatureCommunications2020	doi:10.1038/s41467-020-17656-w	ENA:PRJEB39010	1420-1630 calCE (520¬±30 BP, PSUAMS-6672)	Tierra del Fuego (North), Río Grande	Argentina	-53.78	-67.7	895907	M	Argentina_NorthTierradelFuego_Selknam_500BP	98.9757	0
I12363	48JM	tooth (molar)	NakatsukaLuisiNatureCommunications2020	doi:10.1038/s41467-020-17656-w	ENA:PRJEB39010	1490-1660 calCE (335¬±35 BP, AA-69652)	Tierra del Fuego (North), Puesto Pescador	Argentina	-53.28	-68.47	659984	M	Argentina_NorthTierradelFuego_Selknam_500BP	193.648	52.7095
I12364	51JM	tooth (molar)	NakatsukaLuisiNatureCommunications2020	doi:10.1038/s41467-020-17656-w	ENA:PRJEB39010	1040-1280 calCE (897¬±38 BP, AA-69655)	Tierra del Fuego (North), Margen Sur	Argentina	-53.82	-67.65	210049	F	Argentina_NorthTierradelFuego_Selknam_500BP	n/a (too few SNPs)	n/a (too few SNPs)
I12366	56JM	tooth (molar)	NakatsukaLuisiNatureCommunications2020	doi:10.1038/s41467-020-17656-w	ENA:PRJEB39010	1670-1960 calCE (220¬±20 BP, PSUAMS-6685)	Tierra del Fuego (North), Pozo Tierra del Fuego 1	Argentina	-53.66	-67.96	549359	F	Argentina_NorthTierradelFuego_Selknam_500BP	191.689	20.7029
I13320	4722/ANTPA.004683 (Imperial Lighthouse cave, from a hole in the wall)	petrous	FernandesSirakNature2020	doi:10.1038/s41586-020-03053-2	ENA:PRJEB38555 & Harvard Medical School institutional link: https://reich.hms.harvard.edu/datasets https://reich.hms.harvard.edu/datasets	1033-1159 calCE (947¬±24 BP, OxA-38206)	Abaco	Bahamas	25.87	-77.19	826973	M	Bahamas_AbacoIsl_Ceramic	119.601	59.6073
I14875	Lubber's Quarters, Bill Johnson's Cave, Abaco	petrous	FernandesSirakNature2020	doi:10.1038/s41586-020-03053-2	ENA:PRJEB38555 & Harvard Medical School institutional link: https://reich.hms.harvard.edu/datasets https://reich.hms.harvard.edu/datasets	772-973 calCE (1161¬±19 BP, OxA-39170)	Abaco, Bill Johnson's Cave, Lubber's Quarters	Bahamas	26.5	-76.99	415798	M	Bahamas_AbacoIsl_Ceramic	35.8653	0
I14922	Hopetown	petrous	FernandesSirakNature2020	doi:10.1038/s41586-020-03053-2	ENA:PRJEB38555 & Harvard Medical School institutional link: https://reich.hms.harvard.edu/datasets https://reich.hms.harvard.edu/datasets	893-994 calCE (1098¬±14 BP) [R_combine: (1119¬±19 BP, OxA-39245), (1075¬±20 BP, PSUAMS-7371)]	Abaco, Hopetown	Bahamas	26.53	-76.96	755545	F	Bahamas_AbacoIsl_Ceramic	107.68	32.0364
I14923	Moore's Island	petrous	FernandesSirakNature2020	doi:10.1038/s41586-020-03053-2	ENA:PRJEB38555 & Harvard Medical School institutional link: https://reich.hms.harvard.edu/datasets https://reich.hms.harvard.edu/datasets	1305-1398 calCE (609¬±13 BP, OxA-39239, 40)	Abaco, Moore's Island, Prophet's Cave	Bahamas	26.31	-77.55	495689	F	Bahamas_AbacoIsl_Ceramic	62.3367	0
I13318	4722/ANTPA.004694 (Gordon Hill Cave, Chamber #1)	petrous	FernandesSirakNature2020	doi:10.1038/s41586-020-03053-2	ENA:PRJEB38555 & Harvard Medical School institutional link: https://reich.hms.harvard.edu/datasets https://reich.hms.harvard.edu/datasets	900-1500 CE	Crooked Island	Bahamas	22.82	-74.29	852563	M	Bahamas_CrookedIsl_Ceramic	76.7446	0
I13319	4722/ANTPA.004695 (Gordon Hill Cave, Chamber #1)	petrous	FernandesSirakNature2020	doi:10.1038/s41586-020-03053-2	ENA:PRJEB38555 & Harvard Medical School institutional link: https://reich.hms.harvard.edu/datasets https://reich.hms.harvard.edu/datasets	900-1500 CE	Crooked Island	Bahamas	22.83	-74.32	824731	F	Bahamas_CrookedIsl_Ceramic	50.2881	0
I13321	4722/ANTPA.004685 (Wemyss Bight Cave, surface burial)	petrous	FernandesSirakNature2020	doi:10.1038/s41586-020-03053-2	ENA:PRJEB38555 & Harvard Medical School institutional link: https://reich.hms.harvard.edu/datasets https://reich.hms.harvard.edu/datasets	900-1500 CE	Eleuthera Island	Bahamas	24.75	-76.2	838471	M	Bahamas_EleutheraIsl_Ceramic	27.7067	0
I13736	HBC, Back CH | HBC Area 3 (HBC, Back CH)	tooth	FernandesSirakNature2020	doi:10.1038/s41586-020-03053-2	ENA:PRJEB38555 & Harvard Medical School institutional link: https://reich.hms.harvard.edu/datasets https://reich.hms.harvard.edu/datasets	900-1500 CE	Eleuthera, Garden Cave	Bahamas	25.3666	-76.52	154567	F	Bahamas_EleutheraIsl_Ceramic	n/a (too few SNPs)	n/a (too few SNPs)
I14876	NE 2	petrous	FernandesSirakNature2020	doi:10.1038/s41586-020-03053-2	ENA:PRJEB38555 & Harvard Medical School institutional link: https://reich.hms.harvard.edu/datasets https://reich.hms.harvard.edu/datasets	1278-1388 calCE (675¬±20 BP, PSUAMS-7368)	North Eleuthera, Blue Hole	Bahamas	25.551	-76.71	284769	M	Bahamas_EleutheraIsl_Ceramic	n/a (too few SNPs)	n/a (too few SNPs)
I14878	PC Burial #9	petrous	FernandesSirakNature2020	doi:10.1038/s41586-020-03053-2	ENA:PRJEB38555 & Harvard Medical School institutional link: https://reich.hms.harvard.edu/datasets https://reich.hms.harvard.edu/datasets	1047-1220 calCE (890¬±23 BP, MAMS-39633)	North Eleuthera, Preacher's Cave	Bahamas	25.557	-76.696	674180	F	Bahamas_EleutheraIsl_Ceramic	23.6067	0
I14920	HBC Back CH Skull 2	petrous	FernandesSirakNature2020	doi:10.1038/s41586-020-03053-2	ENA:PRJEB38555 & Harvard Medical School institutional link: https://reich.hms.harvard.edu/datasets https://reich.hms.harvard.edu/datasets	992-1032 calCE (1025¬±20 BP, PSUAMS-7369)	Eleuthera, Garden Cave	Bahamas	25.3666	-76.52	508307	F	Bahamas_EleutheraIsl_Ceramic	39.9743	0
I14921	HBC unknown 2016	petrous	FernandesSirakNature2020	doi:10.1038/s41586-020-03053-2	ENA:PRJEB38555 & Harvard Medical School institutional link: https://reich.hms.harvard.edu/datasets https://reich.hms.harvard.edu/datasets	1229-1291 calCE (745¬±20 BP, PSUAMS-7370)	Eleuthera, Garden Cave	Bahamas	25.3666	-76.52	636190	F	Bahamas_EleutheraIsl_Ceramic	50.2924	22.2377
PCV001	115	tooth	NagelePosthScience2020	doi:10.1126/science.aba8697	ENA:PRJEB37518	950-1200 CE	Eleuthera, Bahamian Island, Preacher's Cave	Bahamas	25.557	-76.696	324483	F	Bahamas_EleutheraIsl_Ceramic	n/a (too few SNPs)	n/a (too few SNPs)
PCV003	683	tooth	NagelePosthScience2020	doi:10.1126/science.aba8697	ENA:PRJEB37518	994-1154 calCE (991¬± 22 BP, MAMS-39634)	Eleuthera, Bahamian Island, Preacher's Cave	Bahamas	25.557	-76.696	357105	M	Bahamas_EleutheraIsl_Ceramic	n/a (too few SNPs)	n/a (too few SNPs)
PCV004	8	tooth	NagelePosthScience2020	doi:10.1126/science.aba8697	ENA:PRJEB37518	950-1200 CE	Eleuthera, Bahamian Island, Preacher's Cave	Bahamas	25.557	-76.696	147305	F	Bahamas_EleutheraIsl_Ceramic	n/a (too few SNPs)	n/a (too few SNPs)
I14878	PC Burial #9	petrous	FernandesSirakNature2020	doi:10.1038/s41586-020-03053-2	ENA:PRJEB38555 & Harvard Medical School institutional link: https://reich.hms.harvard.edu/datasets https://reich.hms.harvard.edu/datasets	1047-1220 calCE (890¬±23 BP, MAMS-39633)	North Eleuthera, Preacher's Cave	Bahamas	25.557	-76.696	674180	F	Bahamas_EleutheraIsl_Ceramic_dup.I14878	23.6067	0
I13322	4722/ANTPA.004687 (Town Cave, Cleft burial (secondary?))	petrous	FernandesSirakNature2020	doi:10.1038/s41586-020-03053-2	ENA:PRJEB38555 & Harvard Medical School institutional link: https://reich.hms.harvard.edu/datasets https://reich.hms.harvard.edu/datasets	885-990 calCE (1127¬±19 BP, OxA-39169)	Long Island	Bahamas	23.1	-74.98	853188	F	Bahamas_LongIsl_Ceramic	177.426	137.277
I13737	LI 1	tooth	FernandesSirakNature2020	doi:10.1038/s41586-020-03053-2	ENA:PRJEB38555 & Harvard Medical School institutional link: https://reich.hms.harvard.edu/datasets https://reich.hms.harvard.edu/datasets	1165-1224 calCE (855¬±15 BP, UCIAMS-186352)	Long Island, Clarence Town, Rolling Heads Site	Bahamas	23.1	-74.98	660968	M	Bahamas_LongIsl_Ceramic	132.293	60.9336
I13738	LI 2	tooth	FernandesSirakNature2020	doi:10.1038/s41586-020-03053-2	ENA:PRJEB38555 & Harvard Medical School institutional link: https://reich.hms.harvard.edu/datasets https://reich.hms.harvard.edu/datasets	1283-1390 calCE (660¬±20 BP, UCIAMS-186353)	Long Island, Clarence Town, Rolling Heads Site	Bahamas	23.1	-74.98	300425	F	Bahamas_LongIsl_Ceramic	n/a (too few SNPs)	n/a (too few SNPs)
I13739	LI 3	tooth	FernandesSirakNature2020	doi:10.1038/s41586-020-03053-2	ENA:PRJEB38555 & Harvard Medical School institutional link: https://reich.hms.harvard.edu/datasets https://reich.hms.harvard.edu/datasets	1282-1388 calCE (665¬±15 BP) [R_combine: (660¬±20 BP, UCIAMS-186354), (670¬±20 BP, PSUAMS-7456)]	Long Island, Clarence Town, Rolling Heads Site	Bahamas	23.1	-74.98	249596	F	Bahamas_LongIsl_Ceramic	n/a (too few SNPs)	n/a (too few SNPs)
I13559	SBH #11	tooth	FernandesSirakNature2020	doi:10.1038/s41586-020-03053-2	ENA:PRJEB38555 & Harvard Medical School institutional link: https://reich.hms.harvard.edu/datasets https://reich.hms.harvard.edu/datasets	900-1500 CE	South Andros, Sanctuary Blue Hole	Bahamas	24.1	-77.55	110533	M	Bahamas_SouthAndros_Ceramic	n/a (too few SNPs)	n/a (too few SNPs)
I13560	Stargate, Stargate	tooth	FernandesSirakNature2020	doi:10.1038/s41586-020-03053-2	ENA:PRJEB38555 & Harvard Medical School institutional link: https://reich.hms.harvard.edu/datasets https://reich.hms.harvard.edu/datasets	1271-1377 calCE (712¬±18 BP, OxA-39493)	South Andros, Stargate Blue 166	Bahamas	24.1	-77.55	309206	M	Bahamas_SouthAndros_Ceramic	n/a (too few SNPs)	n/a (too few SNPs)
I14879	SBH #3	petrous	FernandesSirakNature2020	doi:10.1038/s41586-020-03053-2	ENA:PRJEB38555 & Harvard Medical School institutional link: https://reich.hms.harvard.edu/datasets https://reich.hms.harvard.edu/datasets	1274-1380 calCE (700¬±20 BP, PSUAMS-6793)	South Andros, Sanctuary Blue Hole	Bahamas	24.1	-77.55	750355	M	Bahamas_SouthAndros_Ceramic	45.7001	0
I14880	SBH #5	petrous	FernandesSirakNature2020	doi:10.1038/s41586-020-03053-2	ENA:PRJEB38555 & Harvard Medical School institutional link: https://reich.hms.harvard.edu/datasets https://reich.hms.harvard.edu/datasets	1319-1417 calCE (572¬±20 BP, OxA-39126)	South Andros, Sanctuary Blue Hole	Bahamas	24.1	-77.55	392134	M	Bahamas_SouthAndros_Ceramic	79.3301	0
I14881	SBH #6	petrous	FernandesSirakNature2020	doi:10.1038/s41586-020-03053-2	ENA:PRJEB38555 & Harvard Medical School institutional link: https://reich.hms.harvard.edu/datasets https://reich.hms.harvard.edu/datasets	1319-1407 calCE (584¬±15 BP) [R_combine: (584¬±20 BP, OxA-39127), (584¬±20 BP, OxA-39130)]	South Andros, Sanctuary Blue Hole	Bahamas	24.1	-77.55	236747	F	Bahamas_SouthAndros_Ceramic	n/a (too few SNPs)	n/a (too few SNPs)
I14882	SBH #7	petrous	FernandesSirakNature2020	doi:10.1038/s41586-020-03053-2	ENA:PRJEB38555 & Harvard Medical School institutional link: https://reich.hms.harvard.edu/datasets https://reich.hms.harvard.edu/datasets	1277-1384 calCE (685¬±20 BP, PSUAMS-6794)	South Andros, Sanctuary Blue Hole	Bahamas	24.1	-77.55	501683	M	Bahamas_SouthAndros_Ceramic	41.9532	0
PC537	PC537	tooth	SchroederPNAS2018	doi:10.1073/pnas.1716839115	ENA:PRJEB22578	892-1022 calCE (1082¬±29 BP, OxA-X-2623-21)	Eleuthera, Preacher's Cave	Bahamas	25.5571	-76.6952	1149021	F	Bahamas_Taino.SG	28.6825	0
I24541	2143 (MHCP.19.12.17)	petrous	KennettLipsonPruferNatureCommunications2022	doi:10.1038/s41467-022-29158-y	ENA:PRJEB49391	10100-9400 BCE	Mayahak Cab Pek	Belize	16.4974	-88.905	2627	U	Belize_11700BP_lc	n/a (too few SNPs)	n/a (too few SNPs)
I24540	2141 (MHCP.19.12.18)	petrous	KennettLipsonPruferNatureCommunications2022	doi:10.1038/s41467-022-29158-y	ENA:PRJEB49391	3708-3543 calBCE (4875¬±25 BP, PSUAMS-7428)	Mayahak Cab Pek	Belize	16.4974	-88.905	324129	F	Belize_3600BP	n/a (too few SNPs)	n/a (too few SNPs)
I7543	757	petrous	KennettLipsonPruferNatureCommunications2022	doi:10.1038/s41467-022-29158-y	ENA:PRJEB49391	2017-1778 calBCE (3565¬±25 BP, PSUAMS-4292)	Mayahak Cab Pek	Belize	16.4974	-88.905	107173	M	Belize_4000BP	n/a (too few SNPs)	n/a (too few SNPs)
I8041	MHCP Burial 4C	bone	KennettLipsonPruferNatureCommunications2022	doi:10.1038/s41467-022-29158-y	ENA:PRJEB49391	2204-2038 calBCE (3735¬±20 BP, PSUAMS-2681)	Mayahak Cab Pek	Belize	16.4974	-88.905	66664	M	Belize_4000BP	n/a (too few SNPs)	n/a (too few SNPs)
I19950	CSI 1641 (ST.17.7.14)	petrous	KennettLipsonPruferNatureCommunications2022	doi:10.1038/s41467-022-29158-y	ENA:PRJEB49391	2868-2580 calBCE (4125¬±30 BP, PSUAMS-5127)	Saki Tzul	Belize	16.5158	-88.8753	623839	M	Belize_4600BP	10.5997	0
I24542	2145 (MHCP.19.12.10)	petrous	KennettLipsonPruferNatureCommunications2022	doi:10.1038/s41467-022-29158-y	ENA:PRJEB49391	2950-2600 BCE	Mayahak Cab Pek	Belize	16.4974	-88.905	144946	F	Belize_4600BP	n/a (too few SNPs)	n/a (too few SNPs)
I5455	burial 4	petrous	KennettLipsonPruferNatureCommunications2022	doi:10.1038/s41467-022-29158-y	ENA:PRJEB49391	2574-2469 calBCE (4005¬±20 BP, UCIAMS-186360)	Mayahak Cab Pek	Belize	16.4974	-88.905	739272	M	Belize_4600BP	53.7436	0
I19167	CSI 1335 (MHCP.17.2.11; Burial 11)	petrous	KennettLipsonPruferNatureCommunications2022	doi:10.1038/s41467-022-29158-y	ENA:PRJEB49391	3011-2897 calBCE (4330¬±20 BP, PSUAMS-4582)	Mayahak Cab Pek	Belize	16.4974	-88.905	33619	M	Belize_4900BP	n/a (too few SNPs)	n/a (too few SNPs)
I19942	CSI 1783	petrous	KennettLipsonPruferNatureCommunications2022	doi:10.1038/s41467-022-29158-y	ENA:PRJEB49391	3091-2918 calBCE (4390¬±20 BP, PSUAMS-5896)	Saki Tzul	Belize	16.5158	-88.8753	126035	F	Belize_4900BP	n/a (too few SNPs)	n/a (too few SNPs)
I3442	Burial 5 (MHCP, Burial 5)	petrous	KennettLipsonPruferNatureCommunications2022	doi:10.1038/s41467-022-29158-y	ENA:PRJEB49391	3312-2920 calBCE (4415¬±25 BP, PSUAMS-1402)	Mayahak Cab Pek	Belize	16.4974	-88.905	921025	M	Belize_4900BP	86.0562	0
I5454	burial 1	petrous	KennettLipsonPruferNatureCommunications2022	doi:10.1038/s41467-022-29158-y	ENA:PRJEB49391	3319-2931 calBCE (4430¬±20 BP, PSUAMS-2333)	Mayahak Cab Pek	Belize	16.4974	-88.905	629679	M	Belize_4900BP	133.714	0
I7544	758	petrous	KennettLipsonPruferNatureCommunications2022	doi:10.1038/s41467-022-29158-y	ENA:PRJEB49391	2894-2701 calBCE (4210¬±20 BP, UCIAMS-228020)	Mayahak Cab Pek	Belize	16.4974	-88.905	677371	F	Belize_4900BP	27.128	0
I19944	CSI 1792	petrous	KennettLipsonPruferNatureCommunications2022	doi:10.1038/s41467-022-29158-y	ENA:PRJEB49391	3011-2881 calBCE (4300¬±30 BP, PSUAMS-5897)	Saki Tzul	Belize	16.5158	-88.8753	10514	M	Belize_4900BP_lc	n/a (too few SNPs)	n/a (too few SNPs)
I3442	Burial 5 (MHCP, Burial 5)	petrous	KennettLipsonPruferNatureCommunications2022	doi:10.1038/s41467-022-29158-y	ENA:PRJEB49391	3312-2920 calBCE (4415¬±25 BP, PSUAMS-1402)	Mayahak Cab Pek	Belize	16.4974	-88.905	921025	M	Belize_4900BP_noUDG	86.0562	0
I13267	UNM 1014 (MHCP B7) (Burial 7)	petrous	KennettLipsonPruferNatureCommunications2022	doi:10.1038/s41467-022-29158-y	ENA:PRJEB49391	3630-3379 calBCE (4737¬±22 BP) [R_combine: (4725¬±25 BP, PSUAMS-3607), (4775¬±45, UCIAMS-228026)]	Mayahak Cab Pek	Belize	16.4974	-88.905	754339	F	Belize_5500BP	34.494	0
I20428	MHCP.14.1.a5; 1840	petrous	KennettLipsonPruferNatureCommunications2022	doi:10.1038/s41467-022-29158-y	ENA:PRJEB49391	5250-4900 BCE	Mayahak Cab Pek	Belize	16.4974	-88.905	11717	M	Belize_7000BP_lc	n/a (too few SNPs)	n/a (too few SNPs)
I13268	UNM 1015 (MHCP B8) (Burial 8)	petrous	KennettLipsonPruferNatureCommunications2022	doi:10.1038/s41467-022-29158-y	ENA:PRJEB49391	7711-7523 calBCE (8565¬±45 BP, PSUAMS-4290)	Mayahak Cab Pek	Belize	16.4974	-88.905	155226	M	Belize_9400BP	..	..
I3443	Burial 6 (MHCP, Burial 6)	petrous	PosthNakatsukaCell2018	doi:10.1016/j.cell.2018.10.027	ENA:PRJEB28961	7472-7192 calBCE (8290¬±25 BP) [R_combine: (8310¬±35 BP, UCIAMS-151854), (8270¬±35 BP, UCIAMS-151855)]	Mayahak Cab Pek	Belize	16.4974	-88.905	441420	F	Belize_9400BP	103.16	0
TW004	TW004	tooth	PopovicBacaSciAdv2021	doi:10.1126/sciadv.abg7261	ENA:PRJEB41550	773-989 calCE (1186±22 BP, Wk-49169)	Akapana	Bolivia	-16.5564	-68.6725	428394	M	Bolivia_Akapana_Tiwanaku	..	..
TW008	TW008	tooth	PopovicBacaSciAdv2021	doi:10.1126/sciadv.abg7261	ENA:PRJEB41550	778-989 calCE (1183±21 BP, Wk-49170)	Akapana	Bolivia	-16.5564	-68.6725	242561	M	Bolivia_Akapana_Tiwanaku	..	..
TW060	TW060	tooth	PopovicBacaSciAdv2021	doi:10.1126/sciadv.abg7261	ENA:PRJEB41550	901-1024 calCE (1109±20 BP, Wk-49174)	Akapana	Bolivia	-16.5564	-68.6725	233069	F	Bolivia_Akapana_Tiwanaku	..	..
TW061	TW061	bone	PopovicBacaSciAdv2021	doi:10.1126/sciadv.abg7261	ENA:PRJEB41550	991-1047 calCE (1003±19 BP) [R_combine: (993±27 BP, Poz-123576), (1012±26 BP, Poz-123631)]	Akapana	Bolivia	-16.5564	-68.6725	152822	F	Bolivia_Akapana_Tiwanaku	..	..
TW097	TW097	tooth	PopovicBacaSciAdv2021	doi:10.1126/sciadv.abg7261	ENA:PRJEB41550	885-987 calCE (1184±14 BP, Wk-50229)	Akapana	Bolivia	-16.5564	-68.6725	199357	M	Bolivia_Akapana_Tiwanaku	..	..
TW013	TW013	tooth	PopovicBacaSciAdv2021	doi:10.1126/sciadv.abg7261	ENA:PRJEB41550	211-365 calCE (1800±30 BP, Poz-84949)	Lukurmata	Bolivia	-16.44	-68.71	944399	F	Bolivia_Lukurmata_Tiwanaku	..	..
TW020	TW020	tooth	PopovicBacaSciAdv2021	doi:10.1126/sciadv.abg7261	ENA:PRJEB41550	1030-1150 calCE (995 ±17 BP, Wk-50231)	Lukurmata	Bolivia	-16.44	-68.71	242206	F	Bolivia_Lukurmata_Tiwanaku	..	..
TW027	TW027	tooth	PopovicBacaSciAdv2021	doi:10.1126/sciadv.abg7261	ENA:PRJEB41550	990-1129 calCE (1064±20 BP, Wk-49171)	Lukurmata	Bolivia	-16.44	-68.71	213270	M	Bolivia_Lukurmata_Tiwanaku	..	..
TW028	TW028	tooth	PopovicBacaSciAdv2021	doi:10.1126/sciadv.abg7261	ENA:PRJEB41550	1435-1620 calCE (450±30 BP, Poz-84950)	Lukurmata	Bolivia	-16.44	-68.71	704791	M	Bolivia_Lukurmata_Tiwanaku	..	..
IO2	IO2	tooth	NakatsukaCell2020	doi:10.1016/j.cell.2020.04.015	ENA:PRJEB37446	775-1155 calCE (1060±62 BP, AA84155)	TiticacaBasin	Bolivia	-17.9634	-67.1522	600951	U	Bolivia_MH_Iroco_1050BP	51.4502	0
MIS3	MIS3	tooth	NakatsukaCell2020	doi:10.1016/j.cell.2020.04.015	ENA:PRJEB37446	765-940 calCE (1190±25, PSUAMS-2141)	TiticacaBasin	Bolivia	-16.493	-68.1203	816355	U	Bolivia_MH_Miraflores	0	0
MIS5	MIS5	tooth	NakatsukaCell2020	doi:10.1016/j.cell.2020.04.015	ENA:PRJEB37446	770-965 calCE (1165±25, PSUAMS-2142)	TiticacaBasin	Bolivia	-16.493	-68.1203	482868	U	Bolivia_MH_Miraflores	4.1336	0
I0976	13240A (TW-BOL 003A)	tooth	NakatsukaCell2020	doi:10.1016/j.cell.2020.04.015	ENA:PRJEB37446	900-1200 CE	Tiwanaku, La Paz	Bolivia	-16.55	-68.6667	152214	M	Bolivia_MH_Tiwanaku	n/a (too few SNPs)	n/a (too few SNPs)
I0977	13241A (TW-BOL 004A)	tooth	NakatsukaCell2020	doi:10.1016/j.cell.2020.04.015	ENA:PRJEB37446	900-1025 calCE (1056±23 BP, OxA-31463)	Tiwanaku, La Paz	Bolivia	-16.55	-68.6667	62669	F	Bolivia_MH_Tiwanaku	n/a (too few SNPs)	n/a (too few SNPs)
I0978	13264A (TW-BOL 009B)	bone	NakatsukaCell2020	doi:10.1016/j.cell.2020.04.015	ENA:PRJEB37446	1015-1155 calCE (969±28 BP, OxA-31443)	Tiwanaku, La Paz	Bolivia	-16.55	-68.6667	205319	M	Bolivia_MH_Tiwanaku	n/a (too few SNPs)	n/a (too few SNPs)
I0979	13272A (TW-BOL 010B)	tooth	NakatsukaCell2020	doi:10.1016/j.cell.2020.04.015	ENA:PRJEB37446	650-1000 CE	Tiwanaku, La Paz	Bolivia	-16.55	-68.6667	23181	M	Bolivia_MH_Tiwanaku	n/a (too few SNPs)	n/a (too few SNPs)
MIS7	MIS7	tooth	NakatsukaCell2020	doi:10.1016/j.cell.2020.04.015	ENA:PRJEB37446	700-1000 CE	TiticacaBasin	Bolivia	-16.493	-68.1203	717724	U	Bolivia_MiraFlores_MH	9.8352	0
TW056	TW056	tooth	PopovicBacaSciAdv2021	doi:10.1126/sciadv.abg7261	ENA:PRJEB41550	893-990 calCE (1158±20 BP, Wk-49173)	Monolito Descabezado	Bolivia	-16.5549	-68.6734	783632	F	Bolivia_MonolitoDescabezado_Tiwanaku	..	..
TW059	TW059	bone	PopovicBacaSciAdv2021	doi:10.1126/sciadv.abg7261	ENA:PRJEB41550	670-774 calCE (1283±21 BP) [R_combine: (1267±28 BP, Poz-123574), (1300±29 BP, Poz-123630)]	Pumapunku	Bolivia	-16.5619	-68.68	286043	M	Bolivia_Pumapunku_Tiwanaku	..	..
TW063	TW063	bone	PopovicBacaSciAdv2021	doi:10.1126/sciadv.abg7261	ENA:PRJEB41550	675-831 calCE (1322±21 BP, Wk-49175)	Putuni	Bolivia	-16.555	-68.6745	574344	F	Bolivia_Putuni_Tiwanaku	..	..
TW033	TW033	tooth	PopovicBacaSciAdv2021	doi:10.1126/sciadv.abg7261	ENA:PRJEB41550	1393-1439 calCE (575±21 BP, Wk-49172)	Totocachi	Bolivia	-16.56	-68.67	219053	F	Bolivia_Totocachi_Tiwanaku	..	..
Botocudo15	Bot15	tooth (molar)	MalaspinasCurrentBiology2014	doi:10.1016/j.cub.2014.09.078	..	1479-1804 CE	Rio Doce Valley	Brazil	-18.8508	-41.9489	906987	M	Brazil_Botocudo.SG	179.094	0
Bot17	Bot17	tooth (molar)	MalaspinasCurrentBiology2014	doi:10.1016/j.cub.2014.09.078	..	1496-1842 CE	Rio Doce Valley	Brazil	-18.8508	-41.9489	870017	M	Brazil_Botocudo.SG	151.644	23.0628
Enoque65	Enoque65	bone	RaghavanScience2015	doi:10.1126/science.aab3884	ENA:PRJEB9733	1622-1504 calBCE (3335¬±20 BP, UCIAMS-144538)	Toca do Enoque Cave, Serra da Capivara, Piaui	Brazil	-8.66667	-42.55	41442	M	Brazil_Enoque_3500BP.SG	n/a (too few SNPs)	n/a (too few SNPs)
Lapa24	Lapa24 (Burial 30)	petrous	PosthNakatsukaCell2018	doi:10.1016/j.cell.2018.10.027	ENA:PRJEB28961	7467-7086 calBCE (8299¬±29 BP, MAMS-29423)	Lapa do Santo	Brazil	-19.4772	-44.0381	677525	M	Brazil_LapaDoSanto_9200BP	74.0582	0
Lapa14	Lapa14 (Burial 15)	petrous	PosthNakatsukaCell2018	doi:10.1016/j.cell.2018.10.027	ENA:PRJEB28961	7595-7525 calBCE (8560¬±30 BP, MAMS-28706)	Lapa do Santo	Brazil	-19.4772	-44.0381	567046	M	Brazil_LapaDoSanto_9500BP	14.1003	0
Lapa22	Lapa22 (Burial 16)	petrous	PosthNakatsukaCell2018	doi:10.1016/j.cell.2018.10.027	ENA:PRJEB28961	8250-7150 BCE	Lapa do Santo	Brazil	-19.4772	-44.0381	517483	F	Brazil_LapaDoSanto_9600BP	92.7701	0
Lapa15	Lapa15 (Burial 18)	petrous	PosthNakatsukaCell2018	doi:10.1016/j.cell.2018.10.027	ENA:PRJEB28961	7733-7588 calBCE (8677¬±27 BP, MAMS-29425)	Lapa do Santo	Brazil	-19.4772	-44.0381	660258	M	Brazil_LapaDoSanto_9600BP	169.059	21.0687
Lapa05	Lapa05 (Burial 4)	petrous	PosthNakatsukaCell2018	doi:10.1016/j.cell.2018.10.027	ENA:PRJEB28961	8250-7150 BCE	Lapa do Santo	Brazil	-19.4772	-44.0381	201819	F	Brazil_LapaDoSanto_9600BP	n/a (too few SNPs)	n/a (too few SNPs)
LAR001	LARAN2 burial 2	petrous	PosthNakatsukaCell2018	doi:10.1016/j.cell.2018.10.027	ENA:PRJEB28961	4712-4502 calBCE (5796¬±32 BP, MAMS-34572)	Laranjal	Brazil	-24.2837	-47.4856	443324	F	Brazil_Laranjal_6600BP	63.7996	0
LAR002	LARAN4 burial 3	petrous	PosthNakatsukaCell2018	doi:10.1016/j.cell.2018.10.027	ENA:PRJEB28961	4986-4727 calBCE (6009¬±32 BP, MAMS-34573)	Laranjal	Brazil	-24.2837	-47.4856	337120	M	Brazil_Laranjal_6800BP	n/a (too few SNPs)	n/a (too few SNPs)
MOS001	MORAES-2 burial 5	petrous	PosthNakatsukaCell2018	doi:10.1016/j.cell.2018.10.027	ENA:PRJEB28961	3960-3714 calBCE (5092¬±30 BP, MAMS-34575)	Moraes	Brazil	-24.247	-47.4218	299708	F	Brazil_Moraes_5800BP	n/a (too few SNPs)	n/a (too few SNPs)
I9056	MPI 23 (Burial 102)	tooth	PosthNakatsukaCell2018	doi:10.1016/j.cell.2018.10.027	ENA:PRJEB28961	553-646 calCE (1498¬±23 BP, MAMS-28359)	Jabuticabeira Shell Midden II	Brazil	-28.55	-49.0058	47108	F	Brazil_PrePottery_1300BP	n/a (too few SNPs)	n/a (too few SNPs)
I9054	MPI 21 (Burial 111/112, non-pathological)	tooth	PosthNakatsukaCell2018	doi:10.1016/j.cell.2018.10.027	ENA:PRJEB28961	364-107 calBCE (2203¬±24 BP, MAMS-28365)	Jabuticabeira Shell Midden II	Brazil	-28.55	-49.0058	192878	F	Brazil_PrePottery_2200BP	n/a (too few SNPs)	n/a (too few SNPs)
I9055	MPI 22 (Burial 111/112, pathological)	tooth	PosthNakatsukaCell2018	doi:10.1016/j.cell.2018.10.027	ENA:PRJEB28961	184-57 calBCE (2145¬±23 BP, MAMS-28363)	Jabuticabeira Shell Midden II	Brazil	-28.55	-49.0058	33235	F	Brazil_PrePottery_2200BP	n/a (too few SNPs)	n/a (too few SNPs)
I9058	JK1767 Jabuticabeira II MPI 25	tooth	PosthNakatsukaCell2018	doi:10.1016/j.cell.2018.10.027	ENA:PRJEB28961	754-408 calBCE (2482¬±23 BP, MAMS-28361)	Jabuticabeira Shell Midden II	Brazil	-28.55	-49.0058	115500	F	Brazil_PrePottery_2500BP	n/a (too few SNPs)	n/a (too few SNPs)
I9057	MPI 24 (Burial 110)	tooth	PosthNakatsukaCell2018	doi:10.1016/j.cell.2018.10.027	ENA:PRJEB28961	735-391 calBCE (2425¬±23 BP, MAMS-28358)	Jabuticabeira Shell Midden II	Brazil	-28.55	-49.0058	10176	M	Brazil_PrePottery_2500BP_lc	n/a (too few SNPs)	n/a (too few SNPs)
Sumidouro4	SH-16, ZMK1/1845:1510, 8	..	MorenoMayarScience2018	doi:10.1126/science.aav2621	ENA:PRJEB29074	8290-7961 calBCE (9015¬±45 BP, OxA-33336)	Caverna do Sumidouro, Lagoa Santa, Brazil	Brazil	-19.54	-43.94	477165	M	Brazil_Sumidouro_10100BP.SG	114.915	0
Sumidouro6	SH-10, ZMK1/1845:2350	..	MorenoMayarScience2018	doi:10.1126/science.aav2621	ENA:PRJEB29074	8281-7956 calBCE (8990¬±50 BP, OxA-33337)	Caverna do Sumidouro, Lagoa Santa, Brazil	Brazil	-19.54	-43.94	810030	M	Brazil_Sumidouro_10100BP.SG	95.9847	0
Sumidouro7	SH-09, ZMK1/1845:1510, 9	..	MorenoMayarScience2018	doi:10.1126/science.aav2621	ENA:PRJEB29074	8339-7978 calBCE (9070¬±45 BP, OxA-X-2663-56)	Caverna do Sumidouro, Lagoa Santa, Brazil	Brazil	-19.54	-43.94	303688	M	Brazil_Sumidouro_10200BP.SG	n/a (too few SNPs)	n/a (too few SNPs)
Sumidouro5	SH-04, ZMK1/1845:1511, 3	..	MorenoMayarScience2018	doi:10.1126/science.aav2621	ENA:PRJEB29074	8560-8291 calBCE (9240¬±50 BP, OxA-X-33335)	Caverna do Sumidouro, Lagoa Santa, Brazil	Brazil	-19.54	-43.94	1147147	M	Brazil_Sumidouro_10400BP.SG	103.859	0
Sumidouro8	ZMK1/1845:2352	..	MorenoMayarScience2018	doi:10.1126/science.aav2621	ENA:PRJEB29074	8165-7597 calBCE (8785¬±50 BP, OxA-X-2677-49)	Caverna do Sumidouro, Lagoa Santa, Brazil	Brazil	-19.54	-43.94	119084	F	Brazil_Sumidouro_9800BP.SG	n/a (too few SNPs)	n/a (too few SNPs)
LateDorset-XIV-H_126	LateDorset-XIV-H_126	bone (rib)	RaghavanScience2014	doi:10.1126/science.1255832	ENA:PRJEB6516, GEO:GSE59546, & www.cbs.dtu.dk/suppl/arctic	800-1500 CE	Truelove Lowland, North Devon Island	Canada	75.24	-82.94	311575	M	Canada_LateDorset.SG	n/a (too few SNPs)	n/a (too few SNPs)
XVII-B-939	XVII-B-939	tooth	RaghavanScience2015	doi:10.1126/science.aab3884	ENA:PRJEB9733	4678-4453 calBCE (5710¬±40 BP, Beta-317343)	Lucy Islands, British Columbia, Chatham Sound	Canada	54.3003	-130.619	322987	M	Canada_6500BP.SG	n/a (too few SNPs)	n/a (too few SNPs)
MARC1492	MARC1492	tooth	RaghavanScience2015	doi:10.1126/science.aab3884	ENA:PRJEB9733	1231-1295 calCE (740¬±20 BP, UCIAMS-107246)	Old Mission Point, Restigouche River, Atholville, prehistory Tjigog, New Brunswick	Canada	47.9894	-66.7125	113191	M	Canada_700BP.SG	n/a (too few SNPs)	n/a (too few SNPs)
CK-03	UT, 3	Tooth	ScheibScience2018	doi:10.1126/science.aar6851	ENA:PRJEB25445	1223-1384 calCE (729¬±38 BP, D-AMS-22506)	Lucier, Southwestern Ontario	Canada	42.2167	-83.0667	3694	M	Canada_ASO_lc.SG	n/a (too few SNPs)	n/a (too few SNPs)
LU-05	UT, GX9	petrous	ScheibScience2018	doi:10.1126/science.aar6851	ENA:PRJEB25445	1200-1450 CE	Lucier, Southwestern Ontario	Canada	42.2167	-83.0667	8197	F	Canada_ASO_lc.SG	n/a (too few SNPs)	n/a (too few SNPs)
LU-06	UT, GG-121	petrous	ScheibScience2018	doi:10.1126/science.aar6851	ENA:PRJEB25445	1200-1450 CE	Lucier, Southwestern Ontario	Canada	42.2167	-83.0667	44851	F	Canada_ASO_o.SG	n/a (too few SNPs)	n/a (too few SNPs)
LU-01	UT, GB-33	petrous	ScheibScience2018	doi:10.1126/science.aar6851	ENA:PRJEB25445	1200-1450 CE	Lucier, Southwestern Ontario	Canada	42.2167	-83.0667	7690	M	Canada_ASO_o1_lc.SG	n/a (too few SNPs)	n/a (too few SNPs)
LU-02	UT, GG-33	petrous	ScheibScience2018	doi:10.1126/science.aar6851	ENA:PRJEB25445	1200-1450 CE	Lucier, Southwestern Ontario	Canada	42.2167	-83.0667	9332	M	Canada_ASO_o2_lc.SG	n/a (too few SNPs)	n/a (too few SNPs)
CK-09	UT, 1001	Tooth	ScheibScience2018	doi:10.1126/science.aar6851	ENA:PRJEB25445	1458-1637 calCE (351¬±40 BP, D-AMS-22504)	Lucier, Southwestern Ontario	Canada	42.2167	-83.0667	173610	F	Canada_ASO.SG	n/a (too few SNPs)	n/a (too few SNPs)
CK-10	UT, GS7	Tooth	ScheibScience2018	doi:10.1126/science.aar6851	ENA:PRJEB25445	1200-1450 CE	Lucier, Southwestern Ontario	Canada	42.2167	-83.0667	25495	F	Canada_ASO.SG	n/a (too few SNPs)	n/a (too few SNPs)
CK-13	UT, RS14	Tooth	ScheibScience2018	doi:10.1126/science.aar6851	ENA:PRJEB25445	2914-2877 calBCE (4267¬±22 BP, D-AMS-22505)	Lucier, Southwestern Ontario	Canada	42.2167	-83.0667	869446	F	Canada_ASO.SG	107.098	54.8724
LU-03	UT, GS12	petrous	ScheibScience2018	doi:10.1126/science.aar6851	ENA:PRJEB25445	1200-1450 CE	Lucier, Southwestern Ontario	Canada	42.2167	-83.0667	11921	M	Canada_ASO.SG	n/a (too few SNPs)	n/a (too few SNPs)
19651	19651	..	MorenoMayarScience2018	doi:10.1126/science.aav2621	ENA:PRJEB29074	3796-3641 calBCE (4940¬±40 BP) [R_combine: (5110¬±40 BP, CMC-1635, Beta-194927), (4690¬±40 BP, CMC-1666, Beta-202619)]	Northwest	Canada	51.3	-121.77	681734	F	Canada_BigBar_5700BP.SG	155.663	0
I10427	NiNg-1-1473	tooth (molar)	FlegontovNature2019	doi:10.1038/s41586-019-1251-y	ENA:PRJEB30575	50-340 calCE (2325¬±15 BP, UCIAMS-86237)	Victoria Island	Canada	69.4	-106.26	120805	M	Canada_MDorset	n/a (too few SNPs)	n/a (too few SNPs)
MARC481	MARC481	tooth	RaghavanScience2014	doi:10.1126/science.1255832	ENA:PRJEB6516, GEO:GSE59546, & www.cbs.dtu.dk/suppl/arctic	1-800 CE	Newfoundland, Port aux Choix	Canada	50.7	-57.4	39108	M	Canada_Mdorset_o.SG	n/a (too few SNPs)	n/a (too few SNPs)
MARC1491	MARC1491	tooth (molar)	RaghavanScience2014	doi:10.1126/science.1255832	ENA:PRJEB6516, GEO:GSE59546, & www.cbs.dtu.dk/suppl/arctic	1-800 CE	Newfoundland, Englee	Canada	50.8	-56.1	46449	M	Canada_MDorset.SG	n/a (too few SNPs)	n/a (too few SNPs)
XIV_C_748	XIV_C_748	bone	RaghavanScience2014	doi:10.1126/science.1255832	ENA:PRJEB6516, GEO:GSE59546, & www.cbs.dtu.dk/suppl/arctic	1100-1600 CE	Southampton Island, Nunavut	Canada	64.5	-84.5	91023	M	Canada_Thule.SG	n/a (too few SNPs)	n/a (too few SNPs)
Chinchorroi15	Chinchorroi15	bone	RaghavanScience2015	doi:10.1126/science.aab3884	ENA:PRJEB9733	4354-4180 calBCE (5480±25 BP, UCIAMS-147105)	Arica, Maderas, Enco C2	Chile	-18.4833	-70.3333	4330	M	Chile_Chinchorro_LA_lc.SG	n/a (too few SNPs)	n/a (too few SNPs)
I2538	CH127a	tooth (molar)	NakatsukaCell2020	doi:10.1016/j.cell.2020.04.015	ENA:PRJEB37446	771-958 calCE (1220¬±15) [R_combine: (1220¬±20, PSUAMS-1617), (1220¬±20 BP, PSUAMS-1618)]	Caleta Huelen 12	Chile	-21.4398	-70.0281	163991	F	Chile_CaletaHuelen_MH_1100BP	n/a (too few SNPs)	n/a (too few SNPs)
I2539	CH128	tooth (molar)	NakatsukaCell2020	doi:10.1016/j.cell.2020.04.015	ENA:PRJEB37446	795-1115 calCE (1320¬±20 BP, PSUAMS-1619)	Caleta Huelen 12	Chile	-21.4398	-70.0281	63370	F	Chile_CaletaHuelen_MH_1100BP	n/a (too few SNPs)	n/a (too few SNPs)
I2540	CH160	tooth (molar)	NakatsukaCell2020	doi:10.1016/j.cell.2020.04.015	ENA:PRJEB37446	750-1150 CE	Caleta Huelen 12	Chile	-21.4398	-70.0281	422416	M	Chile_CaletaHuelen_MH_1100BP	121.224	0
I1752	ConchaliIND1	tooth	PosthNakatsukaCell2018	doi:10.1016/j.cell.2018.10.027	ENA:PRJEB28961	1300-1410 calCE (650¬±24 BP, UGAMS-3241)	Conchalí, Santiago, RM	Chile	-33.3667	-70.6667	773325	M	Chile_Conchali_700BP	215.676	94.9061
I1754	ConchaliIND2	tooth (premolar)	PosthNakatsukaCell2018	doi:10.1016/j.cell.2018.10.027	ENA:PRJEB28961	1040-1210 calCE (950¬±30 BP, Poz-83481)	Conchalí, Santiago, RM	Chile	-33.3667	-70.6667	830833	M	Chile_Conchali_700BP	0	0
I11974	LV036 ind 1	petrous	PosthNakatsukaCell2018	doi:10.1016/j.cell.2018.10.027	ENA:PRJEB28961	10420-9450 calBCE (10415¬±40 BP, PSUAMS-5282)	Coquimbo, Los Vilos, Los Rieles	Chile	-31.92	-71.5	811729	M	Chile_LosRieles_12000BP	294.332	0
I11974	LV036 ind 1	petrous	PosthNakatsukaCell2018	doi:10.1016/j.cell.2018.10.027	ENA:PRJEB28961	10420-9450 calBCE (10415¬±40 BP, PSUAMS-5282)	Coquimbo, Los Vilos, Los Rieles	Chile	-31.92	-71.5	811729	M	Chile_LosRieles_12000BP.SG	294.332	0
I1753	LV036IND2	tooth (canine)	PosthNakatsukaCell2018	doi:10.1016/j.cell.2018.10.027	ENA:PRJEB28961	3360-2930 calBCE [union of two dates: (4720¬±40 BP, Beta-254447), (4680¬±25 BP, UGAMS-4600)]	Coquimbo, Los Vilos, Los Rieles	Chile	-31.92	-71.5	791932	M	Chile_LosRieles_5100BP	83.7464	0
I8576	Faro Mendez	tooth	NakatsukaLuisiNatureCommunications2020	doi:10.1038/s41467-020-17656-w	ENA:PRJEB39010	1800-1900 CE	North of Tierra del Fuego, Faro Méndez	Chile	-52.52	-69.59	674483	M	Chile_NorthTierradelFuego_Selknam_100BP	162.248	0
I2537	PO2	tooth (molar)	PosthNakatsukaCell2018	doi:10.1016/j.cell.2018.10.027	ENA:PRJEB28961	1230-1380 calCE (760¬±20 BP, PSUAMS-1870)	Pica Ocho, Coast	Chile	-20.5072	-69.3346	514599	M	Chile_PicaOcho_700BP	48.906	0
SA5832	SA5832	..	MorenoMayarScience2018	doi:10.1126/science.aav2621	ENA:PRJEB29074	5634-5051 calBCE	Punta Santa Ana, Patagonia, Chile	Chile	-53.14	-73.86	795337	F	Chile_PuntaSantaAna_7300BP.SG	171.658	0
I8575	Cerro Johnny	tooth	NakatsukaLuisiNatureCommunications2020	doi:10.1038/s41467-020-17656-w	ENA:PRJEB39010	1140-1628 calCE (428¬±46 BP) [R_combine: union of two dates: (B-4996), (B-5006)]	Southern Continent, Magallanes, Cerro Johnny	Chile	-52.04	-70.03	504429	M	Chile_SouthernContinent_Aonikenk_400BP	154.382	31.6332
AM72	AM72	bone	RaghavanScience2015	doi:10.1126/science.aab3884	ENA:PRJEB9733	1800-1900 CE	Strait of Magellan	Chile	-53.84	-71.17	3582	F	Chile_StraitOfMagellan_Kaweskar_100BP_lc.SG	n/a (too few SNPs)	n/a (too few SNPs)
AM74	AM74	tooth	RaghavanScience2015	doi:10.1126/science.aab3884	ENA:PRJEB9733	1800-1900 CE	Strait of Magellan	Chile	-53.84	-71.17	374509	M	Chile_StraitOfMagellan_Kaweskar_100BP_o.SG	230.497	0
AM66	AM66	bone	RaghavanScience2015	doi:10.1126/science.aab3884	ENA:PRJEB9733	1800-1900 CE	Strait of Magellan	Chile	-53.84	-71.17	22121	M	Chile_StraitOfMagellan_Kaweskar_100BP.SG	n/a (too few SNPs)	n/a (too few SNPs)
AM71	AM71	bone	RaghavanScience2015	doi:10.1126/science.aab3884	ENA:PRJEB9733	1800-1900 CE	Strait of Magellan	Chile	-53.84	-71.17	98603	F	Chile_StraitOfMagellan_Kaweskar_100BP.SG	n/a (too few SNPs)	n/a (too few SNPs)
AM73	AM73	bone	RaghavanScience2015	doi:10.1126/science.aab3884	ENA:PRJEB9733	1800-1900 CE	Strait of Magellan	Chile	-53.84	-71.17	16636	F	Chile_StraitOfMagellan_Kaweskar_100BP.SG	n/a (too few SNPs)	n/a (too few SNPs)
A460	A460	..	MorenoMayarScience2018	doi:10.1126/science.aav2621	ENA:PRJEB29074	3364-2933 calBCE (4520¬±60 BP, Ua-18179)	Ayayema Cave, Patagonia	Chile	-50.1	-75.24	1148450	M	Chile_WesternArchipelago_Ayayema_5100BP.SG	337.555	57.7095
IPK13	IPK13a	tooth	delaFuentePNAS2018	doi:10.1073/pnas.1715688115	ENA:PRJEB24629	669-854 calCE (1320¬±30 BP, Beta-413912)	Yekchal, Patagonia	Chile	-49.1397	-74.4519	1036845	M	Chile_WesternArchipelago_Kaweskar_1200BP.SG	352.943	31.263
IPK12	IPK12	tooth	delaFuentePNAS2018	doi:10.1073/pnas.1715688115	ENA:PRJEB24629	1024-1155 calCE (1000¬±30 BP, Beta-413911)	Strait of Magellan, Punta Santa María	Chile	-53.35	-70.9667	1143943	F	Chile_WesternArchipelago_Kaweskar_800BP.SG	352.391	48.9855
IPY08	IPY08b	tooth	delaFuentePNAS2018	doi:10.1073/pnas.1715688115	ENA:PRJEB24629	600-1300 CE	Beagle Channel, Hoste Island	Chile	-55.25	-69.0167	902870	M	Chile_Yamana_BeagleChannel_800BP.SG	126.59	0
IPY10	IPY10	tooth	delaFuentePNAS2018	doi:10.1073/pnas.1715688115	ENA:PRJEB24629	1048-1266 calCE (910¬±30 BP, Beta-413909)	Beagle Channel, Puerto Williams	Chile	-54.9333	-67.6167	1146591	M	Chile_Yamana_BeagleChannel_800BP.SG	178.351	0
CAO001	E127 (0.95 m) 11/12 CA (2017) 76	petrous	NagelePosthScience2020	doi:10.1126/science.aba8697	ENA:PRJEB37518	1035-1159 calCE (941¬±21 BP, MAMS-36503)	Matanzas City, Canimar Abajo	Cuba	23.038	-81.497	555143	M	Cuba_CanimarAbajo_Archaic	217.802	21.117
CAO002008	E83 (2006) C150-151; E92 (38)	tooth	NagelePosthScience2020	doi:10.1126/science.aba8697	ENA:PRJEB37518	540-773 calCE (1420¬±59 BP, AA-89060)	Matanzas City, Canimar Abajo	Cuba	23.038	-81.497	708982	F	Cuba_CanimarAbajo_Archaic	53.7996	0
CAO006	Ma! CA Museo	tooth	NagelePosthScience2020	doi:10.1126/science.aba8697	ENA:PRJEB37518	1400 BCE - 1300 CE	Matanzas City, Canimar Abajo	Cuba	23.038	-81.497	109640	M	Cuba_CanimarAbajo_Archaic	n/a (too few SNPs)	n/a (too few SNPs)
I17588	2293 (E98 0.50-0.60 C115 2001)	tooth	NagelePosthScience2020	doi:10.1126/science.aba8697	ENA:PRJEB37518	772-944 calCE (1180¬±20 BP, PSUAMS-7408)	Matanzas City, Canimar Abajo	Cuba	23.038	-81.497	593495	F	Cuba_CanimarAbajo_Archaic	189.382	29.0199
I13487	797 (E10 C119)	tooth/petrous	NagelePosthScience2020	doi:10.1126/science.aba8697	ENA:PRJEB37518	591-650 calCE (1442¬±20 BP, MAMS-44068)	Matanzas City, Canimar Abajo	Cuba	23.038	-81.497	983564	F	Cuba_CanimarAbajo_Archaic	110.488	25.9787
CAO010	E2	tooth	NagelePosthScience2020	doi:10.1126/science.aba8697	ENA:PRJEB37518	1400 BCE - 1300 CE	Matanzas City, Canimar Abajo	Cuba	23.038	-81.497	440438	M	Cuba_CanimarAbajo_Archaic	308.272	90.1125
I11169	49 (C154, No. 68)	tooth	NagelePosthScience2020	doi:10.1126/science.aba8697	ENA:PRJEB37518	600-646 calCE (1442¬±13 BP) [R_combine: (1425¬±15 BP, PSUAMS-4868), (1471¬±20 BP, MAMS-44067)]	Matanzas City, Canimar Abajo	Cuba	23.038	-81.497	888533	F	Cuba_CanimarAbajo_Archaic	83.4967	0
CAO014	E94	tooth	NagelePosthScience2020	doi:10.1126/science.aba8697	ENA:PRJEB37518	263-531 calCE (1656¬±20 BP, MAMS-44069)	Matanzas City, Canimar Abajo	Cuba	23.038	-81.497	775476	M	Cuba_CanimarAbajo_Archaic	109.293	0
CAO015	E104	petrous	NagelePosthScience2020	doi:10.1126/science.aba8697	ENA:PRJEB37518	1263-1118 calBCE (2967¬±20 BP, MAMS-44070)	Matanzas City, Canimar Abajo	Cuba	23.038	-81.497	868710	F	Cuba_CanimarAbajo_Archaic	89.9999	0
CAO016	E108	petrous	NagelePosthScience2020	doi:10.1126/science.aba8697	ENA:PRJEB37518	1400 BCE - 1300 CE	Matanzas City, Canimar Abajo	Cuba	23.038	-81.497	664461	F	Cuba_CanimarAbajo_Archaic	266.662	61.5685
CAO017	E110	petrous	NagelePosthScience2020	doi:10.1126/science.aba8697	ENA:PRJEB37518	1400 BCE - 1300 CE	Matanzas City, Canimar Abajo	Cuba	23.038	-81.497	796281	M	Cuba_CanimarAbajo_Archaic	217.822	42.7225
CAO021	E139	petrous	NagelePosthScience2020	doi:10.1126/science.aba8697	ENA:PRJEB37518	1162-1256 calCE (852¬±19 BP, MAMS-44076)	Matanzas City, Canimar Abajo	Cuba	23.038	-81.497	861429	F	Cuba_CanimarAbajo_Archaic	196.936	0
CAO022026	E140/E203	petrous	NagelePosthScience2020	doi:10.1126/science.aba8697	ENA:PRJEB37518	605-660 calCE (1402¬±20 BP, MAMS-44077)	Matanzas City, Canimar Abajo	Cuba	23.038	-81.497	983439	M	Cuba_CanimarAbajo_Archaic	152.519	21.0384
CAO023025	E141/E144	petrous	NagelePosthScience2020	doi:10.1126/science.aba8697	ENA:PRJEB37518	991-1040 calCE (1015¬±19 BP, MAMS-44078)	Matanzas City, Canimar Abajo	Cuba	23.038	-81.497	985363	M	Cuba_CanimarAbajo_Archaic	123.91	0
CAO024	E142	petrous	NagelePosthScience2020	doi:10.1126/science.aba8697	ENA:PRJEB37518	604-656 calCE (1412¬±20 BP, MAMS-44079)	Matanzas City, Canimar Abajo	Cuba	23.038	-81.497	877682	M	Cuba_CanimarAbajo_Archaic	173.76	37.4916
CAO029	E76(28)	petrous	NagelePosthScience2020	doi:10.1126/science.aba8697	ENA:PRJEB37518	601-654 calCE (1423¬±20 BP, MAMS-44084)	Matanzas City, Canimar Abajo	Cuba	23.038	-81.497	853295	M	Cuba_CanimarAbajo_Archaic	71.3958	0
CAO031	E71(10)	tooth	NagelePosthScience2020	doi:10.1126/science.aba8697	ENA:PRJEB37518	603-655 calCE (1416¬±20 BP, MAMS-44086)	Matanzas City, Canimar Abajo	Cuba	23.038	-81.497	833046	F	Cuba_CanimarAbajo_Archaic	95.5229	0
CAO004	E77; C116	tooth	NagelePosthScience2020	doi:10.1126/science.aba8697	ENA:PRJEB37518	653-874 calCE (1289¬±46 BP, AA-101056)	Matanzas City, Canimar Abajo	Cuba	23.038	-81.497	785334	F	Cuba_CanimarAbajo_Archaic	68.4905	0
CAO018	E111	petrous	NagelePosthScience2020	doi:10.1126/science.aba8697	ENA:PRJEB37518	1300-1100 BCE	Matanzas City, Canimar Abajo	Cuba	23.038	-81.497	38484	U	Cuba_CanimarAbajo_Archaic_dup.or.1d.rel.CAO015	n/a (too few SNPs)	n/a (too few SNPs)
CAO004	E77; C116	tooth	NagelePosthScience2020	doi:10.1126/science.aba8697	ENA:PRJEB37518	653-874 calCE (1289¬±46 BP, AA-101056)	Matanzas City, Canimar Abajo	Cuba	23.038	-81.497	785334	F	Cuba_CanimarAbajo_Archaic_o2_possible.dup.CAO032	68.4905	0
CUC001	8	petrous	NagelePosthScience2020	doi:10.1126/science.aba8697	ENA:PRJEB37518	1400 BCE - 1300 CE	Matanzas Province, Cardenas, Cueva Calero	Cuba	23.05	-81.317	35563	M	Cuba_CuevaCalero_Archaic	n/a (too few SNPs)	n/a (too few SNPs)
CUC002	234	petrous	NagelePosthScience2020	doi:10.1126/science.aba8697	ENA:PRJEB37518	1400 BCE - 1300 CE	Matanzas Province, Cardenas, Cueva Calero	Cuba	23.05	-81.317	859332	M	Cuba_CuevaCalero_Archaic	68.4406	0
CUC003	2	petrous	NagelePosthScience2020	doi:10.1126/science.aba8697	ENA:PRJEB37518	1400 BCE - 1300 CE	Matanzas Province, Cardenas, Cueva Calero	Cuba	23.05	-81.317	878392	F	Cuba_CuevaCalero_Archaic	48.1523	0
CUC004	78	petrous	NagelePosthScience2020	doi:10.1126/science.aba8697	ENA:PRJEB37518	1400 BCE - 1300 CE	Matanzas Province, Cardenas, Cueva Calero	Cuba	23.05	-81.317	90928	M	Cuba_CuevaCalero_Archaic	n/a (too few SNPs)	n/a (too few SNPs)
CDE001	155	petrous	NagelePosthScience2020	doi:10.1126/science.aba8697	ENA:PRJEB37518	1472-1642 calCE (335¬±36 BP, MAMS-44093)	Camagüey, Sierra de Cubitas, Cueva de los Esqueletos 1	Cuba	..	..	870608	M	Cuba_CuevaEsqueletos_Ceramic	40.4191	0
CDE003	156	petrous	NagelePosthScience2020	doi:10.1126/science.aba8697	ENA:PRJEB37518	1420-1453 calCE (472¬±20 BP, MAMS-44095)	Camagüey, Sierra de Cubitas, Cueva de los Esqueletos 1	Cuba	..	..	824485	M	Cuba_CuevaEsqueletos_Ceramic	53.8686	0
CDE005	154	petrous	NagelePosthScience2020	doi:10.1126/science.aba8697	ENA:PRJEB37518	1400-1650 CE	Camagüey, Sierra de Cubitas, Cueva de los Esqueletos 1	Cuba	..	..	906205	M	Cuba_CuevaEsqueletos_Ceramic	22.111	0
CIP001	7149	tooth	NagelePosthScience2020	doi:10.1126/science.aba8697	ENA:PRJEB37518	434-557 calCE (MAMS-39629)	Artemisa province, Cueva del Perico I	Cuba	22.958	-83.275	127011	F	Cuba_CuevaPerico_Archaic	n/a (too few SNPs)	n/a (too few SNPs)
CIP002	7149_2B	tooth	NagelePosthScience2020	doi:10.1126/science.aba8697	ENA:PRJEB37518	436-593 calCE (1540¬±18 BP, MAMS-39621)	Artemisa province, Cueva del Perico I	Cuba	22.958	-83.275	44555	M	Cuba_CuevaPerico_Archaic	n/a (too few SNPs)	n/a (too few SNPs)
CIP003	7151_1	tooth	NagelePosthScience2020	doi:10.1126/science.aba8697	ENA:PRJEB37518	800 BCE - 800 CE	Artemisa province, Cueva del Perico I	Cuba	22.958	-83.275	295325	F	Cuba_CuevaPerico_Archaic	n/a (too few SNPs)	n/a (too few SNPs)
CIP007012	60+2522_6A	tooth, bone	NagelePosthScience2020	doi:10.1126/science.aba8697	ENA:PRJEB37518	565-645 calCE (1468¬±25 BP, MAMS-39620)	Artemisa province, Cueva del Perico I	Cuba	22.958	-83.275	126279	M	Cuba_CuevaPerico_Archaic	n/a (too few SNPs)	n/a (too few SNPs)
CIP008	7141	tooth	NagelePosthScience2020	doi:10.1126/science.aba8697	ENA:PRJEB37518	659-775 calCE (1308¬±22 BP, MAMS-39631)	Artemisa province, Cueva del Perico I	Cuba	22.958	-83.275	147709	F	Cuba_CuevaPerico_Archaic	n/a (too few SNPs)	n/a (too few SNPs)
CIP009	2493	tooth	NagelePosthScience2020	doi:10.1126/science.aba8697	ENA:PRJEB37518	803-772 calBCE (2583¬±19 BP, MAMS-39619)	Artemisa province, Cueva del Perico I	Cuba	22.958	-83.275	120726	M	Cuba_CuevaPerico_Archaic	n/a (too few SNPs)	n/a (too few SNPs)
CIP010	319b	bone	NagelePosthScience2020	doi:10.1126/science.aba8697	ENA:PRJEB37518	441-600 calCE (1528¬±20 BP, MAMS-39618)	Artemisa province, Cueva del Perico I	Cuba	22.958	-83.275	97140	M	Cuba_CuevaPerico_Archaic	n/a (too few SNPs)	n/a (too few SNPs)
CIP011	7145	tooth	NagelePosthScience2020	doi:10.1126/science.aba8697	ENA:PRJEB37518	652-774 calCE (1334¬±18 BP, MAMS-39622)	Artemisa province, Cueva del Perico I	Cuba	22.958	-83.275	186628	F	Cuba_CuevaPerico_Archaic	n/a (too few SNPs)	n/a (too few SNPs)
ELM001	n/a	petrous	NagelePosthScience2020	doi:10.1126/science.aba8697	ENA:PRJEB37518	1403-1439 calCE (513¬±20 BP, MAMS-36507)	Matanzas, El Morrillo	Cuba	23.046	-81.504	706336	F	Cuba_ElMorrillo_Ceramic	76.1746	0
GUY001	1613	petrous	NagelePosthScience2020	doi:10.1126/science.aba8697	ENA:PRJEB37518	800 BCE - 400 CE	Matanzas province, Ciénaga de Zapata, Guayabo Blanco	Cuba	22.301	-80.924	855551	M	Cuba_GuayaboBlanco_Archaic	109.041	0
GUY002	7398	petrous	NagelePosthScience2020	doi:10.1126/science.aba8697	ENA:PRJEB37518	749-409 calBCE (2440¬±22 BP, MAMS-44100)	Matanzas province, Ciénaga de Zapata, Guayabo Blanco	Cuba	22.301	-80.924	780049	M	Cuba_GuayaboBlanco_Archaic	119.91	0
GUY003	1588(582)	petrous	NagelePosthScience2020	doi:10.1126/science.aba8697	ENA:PRJEB37518	235-346 calCE (1771¬±21 BP, MAMS-44101)	Matanzas province, Ciénaga de Zapata, Guayabo Blanco	Cuba	22.301	-80.924	121518	M	Cuba_GuayaboBlanco_Archaic	n/a (too few SNPs)	n/a (too few SNPs)
CAA001003	1+3	petrous	NagelePosthScience2020	doi:10.1126/science.aba8697	ENA:PRJEB37518	129-307 calCE (1832¬±21 BP, MAMS-36502)	Matanzas, Las Carolinas II	Cuba	22.985	-81.462	849966	F	Cuba_LasCarolinas_Archaic	123.881	27.7006
CAA002	2	petrous	NagelePosthScience2020	doi:10.1126/science.aba8697	ENA:PRJEB37518	261-430 calCE (1667¬±21 BP, MAMS-36504)	Matanzas, Las Carolinas II	Cuba	22.985	-81.462	648592	F	Cuba_LasCarolinas_Archaic	125.608	0
MTO001	5.16.7 E-2	petrous	NagelePosthScience2020	doi:10.1126/science.aba8697	ENA:PRJEB37518	660-775 calCE (1308¬±21 BP, MAMS-36506)	Matanzas province, Manuelito	Cuba	22.823	-81.391	542411	F	Cuba_Manuelito_Archaic	166.352	0
PDM001	E2	petrous	NagelePosthScience2020	doi:10.1126/science.aba8697	ENA:PRJEB37518	19-231 calCE (1913¬±43 BP, UOC-4085)	Granma province, Rio Cauto Basin, Playa del Mango	Cuba	20.554	-76.986	350397	F	Cuba_PlayadelMango_Archaic	n/a (too few SNPs)	n/a (too few SNPs)
PDM002	E6	petrous	NagelePosthScience2020	doi:10.1126/science.aba8697	ENA:PRJEB37518	150 BCE - 250 CE	Granma province, Rio Cauto Basin, Playa del Mango	Cuba	20.554	-76.986	266344	F	Cuba_PlayadelMango_Archaic	n/a (too few SNPs)	n/a (too few SNPs)
PDM003	E3	petrous	NagelePosthScience2020	doi:10.1126/science.aba8697	ENA:PRJEB37518	151 calBCE- 117 calCE (2021¬±43 BP, UOC-4086)	Granma province, Rio Cauto Basin, Playa del Mango	Cuba	20.554	-76.986	96602	M	Cuba_PlayadelMango_Archaic	n/a (too few SNPs)	n/a (too few SNPs)
PDM004	E14	tooth	NagelePosthScience2020	doi:10.1126/science.aba8697	ENA:PRJEB37518	31-210 calCE (1915¬±23 BP, MAMS-36505)	Granma province, Rio Cauto Basin, Playa del Mango	Cuba	20.554	-76.986	721450	M	Cuba_PlayadelMango_Archaic	118.007	0
PDM006	E9	petrous	NagelePosthScience2020	doi:10.1126/science.aba8697	ENA:PRJEB37518	151 calBCE - 25 calCE (2047¬±24 BP, UOC-6849)	Granma province, Rio Cauto Basin, Playa del Mango	Cuba	20.554	-76.986	408284	F	Cuba_PlayadelMango_Archaic	146.3	0
PDM008	E10	petrous	NagelePosthScience2020	doi:10.1126/science.aba8697	ENA:PRJEB37518	89-226 calCE (1879¬±21 BP, UOC-6850)	Granma province, Rio Cauto Basin, Playa del Mango	Cuba	20.554	-76.986	323746	M	Cuba_PlayadelMango_Archaic	n/a (too few SNPs)	n/a (too few SNPs)
PDM009	E17	petrous	NagelePosthScience2020	doi:10.1126/science.aba8697	ENA:PRJEB37518	150 BCE - 250 CE	Granma province, Rio Cauto Basin, Playa del Mango	Cuba	20.554	-76.986	322596	M	Cuba_PlayadelMango_Archaic	n/a (too few SNPs)	n/a (too few SNPs)
PDM010	E15	petrous	NagelePosthScience2020	doi:10.1126/science.aba8697	ENA:PRJEB37518	14-125 calCE (1951¬±20 BP, UOC-6851)	Granma province, Rio Cauto Basin, Playa del Mango	Cuba	20.554	-76.986	468267	F	Cuba_PlayadelMango_Archaic	133.737	0
I10759	CRCO_3 (0197SAVA Sanaam 0197SAVA0055SADNA, trench U2, Feature find, fill 1, planum indet, curacao)	petrous	FernandesSirakNature2020	doi:10.1038/s41586-020-03053-2	ENA:PRJEB38555 & Harvard Medical School institutional link: https://reich.hms.harvard.edu/datasets https://reich.hms.harvard.edu/datasets	1200-1400 CE	Savaan	Curacao	12.13	-68.97	30415	M	Curacao_deSavaan_Ceramic	n/a (too few SNPs)	n/a (too few SNPs)
I11892	668 (0058SAVA0002SADNA, Trench T2; Feature F2; Fill1; Planum 0)	tooth (incisor)	FernandesSirakNature2020	doi:10.1038/s41586-020-03053-2	ENA:PRJEB38555 & Harvard Medical School institutional link: https://reich.hms.harvard.edu/datasets https://reich.hms.harvard.edu/datasets	1300-1398 calCE (620¬±20 BP, PSUAMS-7387)	Savaan	Curacao	12.13	-68.97	167466	F	Curacao_deSavaan_Ceramic	n/a (too few SNPs)	n/a (too few SNPs)
I12967	694 (0000BONE001SADNA)	petrous	FernandesSirakNature2020	doi:10.1038/s41586-020-03053-2	ENA:PRJEB38555 & Harvard Medical School institutional link: https://reich.hms.harvard.edu/datasets https://reich.hms.harvard.edu/datasets	1271-1378 calCE (710¬±20 BP, PSUAMS-7386)	Savaan	Curacao	12.13	-68.97	763795	M	Curacao_deSavaan_Ceramic	71.0658	0
I13472	775 (0659SAVA075SADNA, Trench 4; Feature F043; Fill 1; Planum 0)	petrous	FernandesSirakNature2020	doi:10.1038/s41586-020-03053-2	ENA:PRJEB38555 & Harvard Medical School institutional link: https://reich.hms.harvard.edu/datasets https://reich.hms.harvard.edu/datasets	1302-1400 calCE (610¬±20 BP, PSUAMS-7355)	Savaan	Curacao	12.13	-68.97	823754	F	Curacao_deSavaan_Ceramic	135.935	43.378
I10758	CRCO_1 (0009SCRU Santa Cruz, Curacao, 0009SCRU001SADNA, trench 1, feature F001, Fill 1, planum 1) | 796 (0009SCRU001SADNA, Trench 1; Feature F001; Planum 1)	petrous	FernandesSirakNature2020	doi:10.1038/s41586-020-03053-2	ENA:PRJEB38555 & Harvard Medical School institutional link: https://reich.hms.harvard.edu/datasets https://reich.hms.harvard.edu/datasets	1267-1299 calCE (720¬±20 BP, PSUAMS-7292)	Santa Cruz	Curacao	12.3	-69.15	892334	F	Curacao_SantaCruz_Ceramic	122.614	96.6312
I10126	NDRS_M2B (grave M2B)	petrous	FernandesSirakNature2020	doi:10.1038/s41586-020-03053-2	ENA:PRJEB38555 & Harvard Medical School institutional link: https://reich.hms.harvard.edu/datasets https://reich.hms.harvard.edu/datasets	1192-1005 calBCE (2890¬±20 BP, PSUAMS-7291)	Andres	Dominican Republic	18.44	-69.64	755886	F	Dominican_Andres_Archaic	158.097	21.1637
I8547	NDRS_1 (Grave 1)	petrous	FernandesSirakNature2020	doi:10.1038/s41586-020-03053-2	ENA:PRJEB38555 & Harvard Medical School institutional link: https://reich.hms.harvard.edu/datasets https://reich.hms.harvard.edu/datasets	1038-1160 calCE (935¬±20 BP, PSUAMS-7289)	Andres	Dominican Republic	18.44	-69.64	845472	F	Dominican_Andres_Ceramic	64.3139	20.2036
I8548	NDRS_14 (Grave 14)	petrous	FernandesSirakNature2020	doi:10.1038/s41586-020-03053-2	ENA:PRJEB38555 & Harvard Medical School institutional link: https://reich.hms.harvard.edu/datasets https://reich.hms.harvard.edu/datasets	211-326 calCE (1805¬±20 BP, PSUAMS-7290)	Andres	Dominican Republic	18.44	-69.64	775215	M	Dominican_Andres_Ceramic	82.2144	31.7126
I8549	NDRS_M1 (Grave M!)	petrous	FernandesSirakNature2020	doi:10.1038/s41586-020-03053-2	ENA:PRJEB38555 & Harvard Medical School institutional link: https://reich.hms.harvard.edu/datasets https://reich.hms.harvard.edu/datasets	1228-1280 calCE (765¬±15 BP, PSUAMS-8189)	Andres	Dominican Republic	18.44	-69.64	765000	M	Dominican_Andres_Ceramic	42.2007	0
I8550	NDRS_M2A (Grave M2A)	petrous	FernandesSirakNature2020	doi:10.1038/s41586-020-03053-2	ENA:PRJEB38555 & Harvard Medical School institutional link: https://reich.hms.harvard.edu/datasets https://reich.hms.harvard.edu/datasets	651-772 calCE (1340¬±15 BP, PSUAMS-8176)	Andres	Dominican Republic	18.44	-69.64	822873	F	Dominican_Andres_Ceramic	20.8129	0
I15105	1271 (Monticolo 4, Pozo 6, Entierro 10)	petrous	FernandesSirakNature2020	doi:10.1038/s41586-020-03053-2	ENA:PRJEB38555 & Harvard Medical School institutional link: https://reich.hms.harvard.edu/datasets https://reich.hms.harvard.edu/datasets	1221-1268 calCE (805¬±15 BP, PSUAMS-8181)	Atajadizo	Dominican Republic	18.3944	-68.61	794300	M	Dominican_Atajadizo_Ceramic	41.5013	21.6852
I15106	1272 (Monticolo 4, Pozo 5, Entierro 12B)	petrous	FernandesSirakNature2020	doi:10.1038/s41586-020-03053-2	ENA:PRJEB38555 & Harvard Medical School institutional link: https://reich.hms.harvard.edu/datasets https://reich.hms.harvard.edu/datasets	1225-1271 calCE (790¬±15 BP, PSUAMS-8182)	Atajadizo	Dominican Republic	18.3944	-68.61	773502	F	Dominican_Atajadizo_Ceramic	57.4367	0
I15107	1273 (Monticolo 5, Pozo 34, Entierro 4B)	petrous	FernandesSirakNature2020	doi:10.1038/s41586-020-03053-2	ENA:PRJEB38555 & Harvard Medical School institutional link: https://reich.hms.harvard.edu/datasets https://reich.hms.harvard.edu/datasets	1290-1390 calCE (650¬±15 BP, PSUAMS-8183)	Atajadizo	Dominican Republic	18.3944	-68.61	842333	F	Dominican_Atajadizo_Ceramic	30.4846	0
I15108	1274 (Monticolo 5, Entierro 2)	petrous	FernandesSirakNature2020	doi:10.1038/s41586-020-03053-2	ENA:PRJEB38555 & Harvard Medical School institutional link: https://reich.hms.harvard.edu/datasets https://reich.hms.harvard.edu/datasets	1422-1454 calCE (465¬±20 BP, PSUAMS-8797)	Atajadizo	Dominican Republic	18.3944	-68.61	813374	F	Dominican_Atajadizo_Ceramic	31.9791	0
I15109	1275 (Monticolo 5, Pozo 16, Entierro 3)	petrous	FernandesSirakNature2020	doi:10.1038/s41586-020-03053-2	ENA:PRJEB38555 & Harvard Medical School institutional link: https://reich.hms.harvard.edu/datasets https://reich.hms.harvard.edu/datasets	1423-1455 calCE (460¬±20 BP, PSUAMS-7407)	Atajadizo	Dominican Republic	18.3944	-68.61	800625	F	Dominican_Atajadizo_Ceramic	17.527	0
I15111	1277 (Monticolo 4 Pozo 6, Entierro 11A)	petrous	FernandesSirakNature2020	doi:10.1038/s41586-020-03053-2	ENA:PRJEB38555 & Harvard Medical School institutional link: https://reich.hms.harvard.edu/datasets https://reich.hms.harvard.edu/datasets	1287-1392 calCE (650¬±20 BP, PSUAMS-7389)	Atajadizo	Dominican Republic	18.3944	-68.61	840986	M	Dominican_Atajadizo_Ceramic	38.7221	0
I15112	1279 (Monticolo 6, Pozo Plaza Oueste, Entierro 1)	petrous	FernandesSirakNature2020	doi:10.1038/s41586-020-03053-2	ENA:PRJEB38555 & Harvard Medical School institutional link: https://reich.hms.harvard.edu/datasets https://reich.hms.harvard.edu/datasets	1225-1271 calCE (790¬±15 BP, PSUAMS-8978)	Atajadizo	Dominican Republic	18.3944	-68.61	800589	F	Dominican_Atajadizo_Ceramic	34.8135	0
I17899	3485 (Monticolo 5, Pozo 64, Entierro 10)	petrous	FernandesSirakNature2020	doi:10.1038/s41586-020-03053-2	ENA:PRJEB38555 & Harvard Medical School institutional link: https://reich.hms.harvard.edu/datasets https://reich.hms.harvard.edu/datasets	1442-1616 calCE (405¬±20 BP, PSUAMS-8969)	Atajadizo	Dominican Republic	18.3944	-68.61	621219	M	Dominican_Atajadizo_Ceramic	42.8673	0
I17900	3486 (Monticolo 4, Pozo 1A, Entierro 15B)	petrous	FernandesSirakNature2020	doi:10.1038/s41586-020-03053-2	ENA:PRJEB38555 & Harvard Medical School institutional link: https://reich.hms.harvard.edu/datasets https://reich.hms.harvard.edu/datasets	1404-1440 calCE (510¬±20 BP, PSUAMS-9169)	Atajadizo	Dominican Republic	18.3944	-68.61	666717	M	Dominican_Atajadizo_Ceramic	28.2838	0
I17901	3488 (Monticolo 4, Pozo 1A, Entierro 15A)	petrous	FernandesSirakNature2020	doi:10.1038/s41586-020-03053-2	ENA:PRJEB38555 & Harvard Medical School institutional link: https://reich.hms.harvard.edu/datasets https://reich.hms.harvard.edu/datasets	1414-1450 calCE (480¬±20 BP, PSUAMS-7393)	Atajadizo	Dominican Republic	18.3944	-68.61	687930	M	Dominican_Atajadizo_Ceramic	33.9127	0
I17902	3490 (Trinchera 1, Entierro 2)	petrous	FernandesSirakNature2020	doi:10.1038/s41586-020-03053-2	ENA:PRJEB38555 & Harvard Medical School institutional link: https://reich.hms.harvard.edu/datasets https://reich.hms.harvard.edu/datasets	1275-1300 calCE (705¬±15 BP, PSUAMS-8973)	Atajadizo	Dominican Republic	18.3944	-68.61	635650	F	Dominican_Atajadizo_Ceramic	43.8612	0
I17905	3493 (Monticolo 5, Pozo Patio Heldina, Entierro 11)	petrous	FernandesSirakNature2020	doi:10.1038/s41586-020-03053-2	ENA:PRJEB38555 & Harvard Medical School institutional link: https://reich.hms.harvard.edu/datasets https://reich.hms.harvard.edu/datasets	1302-1398 calCE (615¬±15 BP, PSUAMS-8974)	Atajadizo	Dominican Republic	18.3944	-68.61	105713	M	Dominican_Atajadizo_Ceramic	n/a (too few SNPs)	n/a (too few SNPs)
I17907	3495 (Monticolo 5, Pozo 56, Entierro 1)	petrous	FernandesSirakNature2020	doi:10.1038/s41586-020-03053-2	ENA:PRJEB38555 & Harvard Medical School institutional link: https://reich.hms.harvard.edu/datasets https://reich.hms.harvard.edu/datasets	1322-1410 calCE (570¬±15 BP, PSUAMS-8970)	Atajadizo	Dominican Republic	18.3944	-68.61	664971	F	Dominican_Atajadizo_Ceramic	74.8606	0
I17908	3496 (Monticolo 5, Pozo 22, Entierro 4A)	petrous	FernandesSirakNature2020	doi:10.1038/s41586-020-03053-2	ENA:PRJEB38555 & Harvard Medical School institutional link: https://reich.hms.harvard.edu/datasets https://reich.hms.harvard.edu/datasets	1409-1440 calCE (500¬±15 BP, PSUAMS-9167)	Atajadizo	Dominican Republic	18.3944	-68.61	678883	F	Dominican_Atajadizo_Ceramic	49.219	0
I18300	3487 (Monticolo 6, Pozo 10, Entierro 6)	petrous	FernandesSirakNature2020	doi:10.1038/s41586-020-03053-2	ENA:PRJEB38555 & Harvard Medical School institutional link: https://reich.hms.harvard.edu/datasets https://reich.hms.harvard.edu/datasets	650-1650 CE	Atajadizo	Dominican Republic	18.3944	-68.61	409849	F	Dominican_Atajadizo_Ceramic	58.9339	0
I18301	3489 (M6-ENT.4, P.6)	petrous	FernandesSirakNature2020	doi:10.1038/s41586-020-03053-2	ENA:PRJEB38555 & Harvard Medical School institutional link: https://reich.hms.harvard.edu/datasets https://reich.hms.harvard.edu/datasets	1036-1158 calCE (945¬±15 BP, PSUAMS-8971)	Atajadizo	Dominican Republic	18.3944	-68.61	640031	M	Dominican_Atajadizo_Ceramic	40.0455	0
I7965	CVJU_A	petrous	FernandesSirakNature2020	doi:10.1038/s41586-020-03053-2	ENA:PRJEB38555 & Harvard Medical School institutional link: https://reich.hms.harvard.edu/datasets https://reich.hms.harvard.edu/datasets	661-775 calCE (1305¬±20 BP, PSUAMS-8830)	Samana, Cueva Juana	Dominican Republic	19.24	-69.2	895673	M	Dominican_CuevaJuana_Ceramic	5.1344	0
I7966	CVJU_B	petrous	FernandesSirakNature2020	doi:10.1038/s41586-020-03053-2	ENA:PRJEB38555 & Harvard Medical School institutional link: https://reich.hms.harvard.edu/datasets https://reich.hms.harvard.edu/datasets	652-774 calCE (1330¬±20 BP, PSUAMS-9165)	Samana, Cueva Juana	Dominican Republic	19.24	-69.2	853205	F	Dominican_CuevaJuana_Ceramic	260.237	130.04
I7967	CVJU_C	petrous	FernandesSirakNature2020	doi:10.1038/s41586-020-03053-2	ENA:PRJEB38555 & Harvard Medical School institutional link: https://reich.hms.harvard.edu/datasets https://reich.hms.harvard.edu/datasets	675-774 calCE (1275¬±15 BP, PSUAMS-5330)	Samana, Cueva Juana	Dominican Republic	19.24	-69.2	895022	F	Dominican_CuevaJuana_Ceramic	40.757	0
I7968	CVJU_D	petrous	FernandesSirakNature2020	doi:10.1038/s41586-020-03053-2	ENA:PRJEB38555 & Harvard Medical School institutional link: https://reich.hms.harvard.edu/datasets https://reich.hms.harvard.edu/datasets	884-994 calCE (1120¬±25 BP, PSUAMS-5331)	Samana, Cueva Juana	Dominican Republic	19.24	-69.2	880252	F	Dominican_CuevaJuana_Ceramic	42.8285	0
I10333	CUEVA_L18	petrous	FernandesSirakNature2020	doi:10.1038/s41586-020-03053-2	ENA:PRJEB38555 & Harvard Medical School institutional link: https://reich.hms.harvard.edu/datasets https://reich.hms.harvard.edu/datasets	1300 BCE - 200 CE	Cueva Roja	Dominican Republic	17.87	-71.65	18216	M	Dominican_CuevaRoja_Archaic	n/a (too few SNPs)	n/a (too few SNPs)
I7977	ROJA_L1	petrous	FernandesSirakNature2020	doi:10.1038/s41586-020-03053-2	ENA:PRJEB38555 & Harvard Medical School institutional link: https://reich.hms.harvard.edu/datasets https://reich.hms.harvard.edu/datasets	8-123 calCE (1960¬±20 BP, PSUAMS-7385)	Cueva Roja	Dominican Republic	17.87	-71.65	91042	F	Dominican_CuevaRoja_Archaic	n/a (too few SNPs)	n/a (too few SNPs)
I10334	CUEVA_L19	petrous	FernandesSirakNature2020	doi:10.1038/s41586-020-03053-2	ENA:PRJEB38555 & Harvard Medical School institutional link: https://reich.hms.harvard.edu/datasets https://reich.hms.harvard.edu/datasets	1300 BCE - 200 CE	Cueva Roja	Dominican Republic	17.87	-71.6455	37296	M	Dominican_CuevaRoja_Archaic_o	n/a (too few SNPs)	n/a (too few SNPs)
I14990	2349	petrous	FernandesSirakNature2020	doi:10.1038/s41586-020-03053-2	ENA:PRJEB38555 & Harvard Medical School institutional link: https://reich.hms.harvard.edu/datasets https://reich.hms.harvard.edu/datasets	1226-1278 calCE (776¬±19 BP, DSH-7154)	Edilio Cruz	Dominican Republic	19.8	-71.2	815209	M	Dominican_EdilioCruz_Ceramic	27.5009	0
I18134	10638 (Skeleton 1, 0, Corte 3, Nivel 3)	ossicle	FernandesSirakNature2020	doi:10.1038/s41586-020-03053-2	ENA:PRJEB38555 & Harvard Medical School institutional link: https://reich.hms.harvard.edu/datasets https://reich.hms.harvard.edu/datasets	788-874 calCE	El Frances	Dominican Republic	19.2	-69.2189	651140	M	Dominican_ElFrances_Ceramic	61.0348	0
I18437	P5676 (El Frances, Skeleton 1?)	petrous	FernandesSirakNature2020	doi:10.1038/s41586-020-03053-2	ENA:PRJEB38555 & Harvard Medical School institutional link: https://reich.hms.harvard.edu/datasets https://reich.hms.harvard.edu/datasets	970-1018 calCE	El Frances	Dominican Republic	19.2	-69.2189	670156	M	Dominican_ElFrances_Ceramic	52.253	0
I12341	ELSO02A, 4 | ELSO02B, 4 | ELSO02C, 4	petrous	FernandesSirakNature2020	doi:10.1038/s41586-020-03053-2	ENA:PRJEB38555 & Harvard Medical School institutional link: https://reich.hms.harvard.edu/datasets https://reich.hms.harvard.edu/datasets	850-1450 CE	El Soco	Dominican Republic	18.447	-69.187	582922	M	Dominican_ElSoco_Ceramic	52.0791	0
I12344	ELSO03A, 31B | ELSO03B, 31B | ELSO03C, 31B	petrous	FernandesSirakNature2020	doi:10.1038/s41586-020-03053-2	ENA:PRJEB38555 & Harvard Medical School institutional link: https://reich.hms.harvard.edu/datasets https://reich.hms.harvard.edu/datasets	850-1450 CE	El Soco	Dominican Republic	18.447	-69.187	936210	M	Dominican_ElSoco_Ceramic	8.1049	0
I12347	ELSO04A, 22C | ELSO04B, 22C | ELSO04C, 22C	petrous	FernandesSirakNature2020	doi:10.1038/s41586-020-03053-2	ENA:PRJEB38555 & Harvard Medical School institutional link: https://reich.hms.harvard.edu/datasets https://reich.hms.harvard.edu/datasets	850-1450 CE	El Soco	Dominican Republic	18.447	-69.187	947334	M	Dominican_ElSoco_Ceramic	58.2832	22.3893
I12350	ELSO05A, 31A | ELSO05B, 31A | ELSO05C, 31A	petrous	FernandesSirakNature2020	doi:10.1038/s41586-020-03053-2	ENA:PRJEB38555 & Harvard Medical School institutional link: https://reich.hms.harvard.edu/datasets https://reich.hms.harvard.edu/datasets	850-1450 CE	El Soco	Dominican Republic	18.447	-69.187	930780	F	Dominican_ElSoco_Ceramic	30.49	0
I13190	899 (42)	petrous	FernandesSirakNature2020	doi:10.1038/s41586-020-03053-2	ENA:PRJEB38555 & Harvard Medical School institutional link: https://reich.hms.harvard.edu/datasets https://reich.hms.harvard.edu/datasets	1212-1271 calCE (815¬±20 BP, PSUAMS-8977)	El Soco	Dominican Republic	18.447	-69.187	418730	M	Dominican_ElSoco_Ceramic	53.8808	0
I13192	901 (22A)	petrous	FernandesSirakNature2020	doi:10.1038/s41586-020-03053-2	ENA:PRJEB38555 & Harvard Medical School institutional link: https://reich.hms.harvard.edu/datasets https://reich.hms.harvard.edu/datasets	1227-1283 calCE (760¬±20 BP, PSUAMS-7296)	El Soco	Dominican Republic	18.447	-69.187	764167	M	Dominican_ElSoco_Ceramic	6.3627	0
I13195	905 (25)	petrous	FernandesSirakNature2020	doi:10.1038/s41586-020-03053-2	ENA:PRJEB38555 & Harvard Medical School institutional link: https://reich.hms.harvard.edu/datasets https://reich.hms.harvard.edu/datasets	1305-1403 calCE (600¬±20 BP, PSUAMS-7297)	El Soco	Dominican Republic	18.447	-69.187	851150	M	Dominican_ElSoco_Ceramic	50.2878	0
I20527	P6740 (24)	petrous	FernandesSirakNature2020	doi:10.1038/s41586-020-03053-2	ENA:PRJEB38555 & Harvard Medical School institutional link: https://reich.hms.harvard.edu/datasets https://reich.hms.harvard.edu/datasets	893-995 calCE (1090¬±15 BP, PSUAMS-9164)	El Soco	Dominican Republic	18.447	-69.187	524837	M	Dominican_ElSoco_Ceramic	17.8859	0
I8118	ELSC_22	petrous	FernandesSirakNature2020	doi:10.1038/s41586-020-03053-2	ENA:PRJEB38555 & Harvard Medical School institutional link: https://reich.hms.harvard.edu/datasets https://reich.hms.harvard.edu/datasets	1276-1384 calCE (690¬±20 BP, PSUAMS-7288)	El Soco	Dominican Republic	18.447	-69.187	886669	M	Dominican_ElSoco_Ceramic	13.0127	0
I8121	LSOC_18	petrous	FernandesSirakNature2020	doi:10.1038/s41586-020-03053-2	ENA:PRJEB38555 & Harvard Medical School institutional link: https://reich.hms.harvard.edu/datasets https://reich.hms.harvard.edu/datasets	850-1450 CE	El Soco	Dominican Republic	18.447	-69.187	341728	F	Dominican_ElSoco_Ceramic	n/a (too few SNPs)	n/a (too few SNPs)
I8122	LSOC_19A	petrous	FernandesSirakNature2020	doi:10.1038/s41586-020-03053-2	ENA:PRJEB38555 & Harvard Medical School institutional link: https://reich.hms.harvard.edu/datasets https://reich.hms.harvard.edu/datasets	850-1450 CE	San Pedro de Macorís, Ramón Santana, Batey El Soco, Playa Nueva Romana	Dominican Republic	18.447	-69.187	189178	F	Dominican_ElSoco_Ceramic	n/a (too few SNPs)	n/a (too few SNPs)
I13198	908 (19)	petrous	FernandesSirakNature2020	doi:10.1038/s41586-020-03053-2	ENA:PRJEB38555 & Harvard Medical School institutional link: https://reich.hms.harvard.edu/datasets https://reich.hms.harvard.edu/datasets	1437-1610 calCE (415¬±20 BP, PSUAMS-7298)	Juan Dolio	Dominican Republic	18.45	-69.41	806603	M	Dominican_JuanDolio_Ceramic	20.0123	0
I13201	911 (32)	petrous	FernandesSirakNature2020	doi:10.1038/s41586-020-03053-2	ENA:PRJEB38555 & Harvard Medical School institutional link: https://reich.hms.harvard.edu/datasets https://reich.hms.harvard.edu/datasets	1307-1407 calCE (590¬±20 BP, PSUAMS-8806)	Juan Dolio	Dominican Republic	18.43	-69.41	843977	F	Dominican_JuanDolio_Ceramic	31.1402	0
I13204	914 (6)	petrous	FernandesSirakNature2020	doi:10.1038/s41586-020-03053-2	ENA:PRJEB38555 & Harvard Medical School institutional link: https://reich.hms.harvard.edu/datasets https://reich.hms.harvard.edu/datasets	1200-1650 CE	Juan Dolio	Dominican Republic	18.43	-69.41	36094	M	Dominican_JuanDolio_Ceramic	n/a (too few SNPs)	n/a (too few SNPs)
I13206	916 (34)	petrous	FernandesSirakNature2020	doi:10.1038/s41586-020-03053-2	ENA:PRJEB38555 & Harvard Medical School institutional link: https://reich.hms.harvard.edu/datasets https://reich.hms.harvard.edu/datasets	1419-1451 calCE (475¬±20 BP, PSUAMS-8807)	Juan Dolio	Dominican Republic	18.43	-69.41	823245	F	Dominican_JuanDolio_Ceramic	47.5448	0
I13207	917 (E)	petrous	FernandesSirakNature2020	doi:10.1038/s41586-020-03053-2	ENA:PRJEB38555 & Harvard Medical School institutional link: https://reich.hms.harvard.edu/datasets https://reich.hms.harvard.edu/datasets	1200-1650 CE	Juan Dolio	Dominican Republic	18.43	-69.41	737800	F	Dominican_JuanDolio_Ceramic	31.987	21.3816
I15081	2157 (196A)	petrous	FernandesSirakNature2020	doi:10.1038/s41586-020-03053-2	ENA:PRJEB38555 & Harvard Medical School institutional link: https://reich.hms.harvard.edu/datasets https://reich.hms.harvard.edu/datasets	1026-1154 calCE (970¬±15 BP, PSUAMS-8192)	La Caleta	Dominican Republic	18.451	-69.686	740536	M	Dominican_LaCaleta_Ceramic	72.9219	0
I15591	1666 (81)	petrous	FernandesSirakNature2020	doi:10.1038/s41586-020-03053-2	ENA:PRJEB38555 & Harvard Medical School institutional link: https://reich.hms.harvard.edu/datasets https://reich.hms.harvard.edu/datasets	1282-1389 calCE (665¬±20 BP, PSUAMS-8798)	La Caleta	Dominican Republic	18.451	-69.686	487449	M	Dominican_LaCaleta_Ceramic	41.7424	0
I15592	1667 (92)	petrous	FernandesSirakNature2020	doi:10.1038/s41586-020-03053-2	ENA:PRJEB38555 & Harvard Medical School institutional link: https://reich.hms.harvard.edu/datasets https://reich.hms.harvard.edu/datasets	1026-1154 calCE (970¬±15 BP, PSUAMS-9168)	La Caleta	Dominican Republic	18.451	-69.686	657711	M	Dominican_LaCaleta_Ceramic	44.8835	0
I15667	1835 (214C)	petrous	FernandesSirakNature2020	doi:10.1038/s41586-020-03053-2	ENA:PRJEB38555 & Harvard Medical School institutional link: https://reich.hms.harvard.edu/datasets https://reich.hms.harvard.edu/datasets	1419-1451 calCE (475¬±20 BP, PSUAMS-8810)	La Caleta	Dominican Republic	18.451	-69.686	732935	M	Dominican_LaCaleta_Ceramic	15.8939	0
I15668	1836 (214C)	petrous	FernandesSirakNature2020	doi:10.1038/s41586-020-03053-2	ENA:PRJEB38555 & Harvard Medical School institutional link: https://reich.hms.harvard.edu/datasets https://reich.hms.harvard.edu/datasets	1318-1407 calCE (585¬±15 BP, PSUAMS-9152)	La Caleta	Dominican Republic	18.451	-69.686	661691	F	Dominican_LaCaleta_Ceramic	64.4969	0
I15672	1840 (203) | 1841 (203)	petrous	FernandesSirakNature2020	doi:10.1038/s41586-020-03053-2	ENA:PRJEB38555 & Harvard Medical School institutional link: https://reich.hms.harvard.edu/datasets https://reich.hms.harvard.edu/datasets	1021-1154 calCE (980¬±20 BP, PSUAMS-8799)	La Caleta	Dominican Republic	18.451	-69.686	744622	F	Dominican_LaCaleta_Ceramic	46.775	0
I15676	1844 (209)	petrous	FernandesSirakNature2020	doi:10.1038/s41586-020-03053-2	ENA:PRJEB38555 & Harvard Medical School institutional link: https://reich.hms.harvard.edu/datasets https://reich.hms.harvard.edu/datasets	1444-1618 calCE (400¬±20 BP, PSUAMS-7390)	La Caleta	Dominican Republic	18.451	-69.686	701260	M	Dominican_LaCaleta_Ceramic	27.6601	0
I15962	2529 (98A)	petrous	FernandesSirakNature2020	doi:10.1038/s41586-020-03053-2	ENA:PRJEB38555 & Harvard Medical School institutional link: https://reich.hms.harvard.edu/datasets https://reich.hms.harvard.edu/datasets	1421-1447 calCE (480¬±15 BP, PSUAMS-9155)	La Caleta	Dominican Republic	18.451	-69.686	674346	M	Dominican_LaCaleta_Ceramic	82.5321	0
I15963	2530 (98B)	petrous	FernandesSirakNature2020	doi:10.1038/s41586-020-03053-2	ENA:PRJEB38555 & Harvard Medical School institutional link: https://reich.hms.harvard.edu/datasets https://reich.hms.harvard.edu/datasets	679-823 calCE (1255¬±15 BP, PSUAMS-9156)	La Caleta	Dominican Republic	18.451	-69.686	674447	M	Dominican_LaCaleta_Ceramic	53.122	0
I15966	2533 (116)	petrous	FernandesSirakNature2020	doi:10.1038/s41586-020-03053-2	ENA:PRJEB38555 & Harvard Medical School institutional link: https://reich.hms.harvard.edu/datasets https://reich.hms.harvard.edu/datasets	1157-1219 calCE (880¬±15 BP, PSUAMS-9157)	La Caleta	Dominican Republic	18.451	-69.686	713223	M	Dominican_LaCaleta_Ceramic	33.3185	0
I15969	2536 (190)	petrous	FernandesSirakNature2020	doi:10.1038/s41586-020-03053-2	ENA:PRJEB38555 & Harvard Medical School institutional link: https://reich.hms.harvard.edu/datasets https://reich.hms.harvard.edu/datasets	893-1019 calCE (1085¬±20 BP, PSUAMS-8801)	La Caleta	Dominican Republic	18.451	-69.686	702878	M	Dominican_LaCaleta_Ceramic	38.8709	0
I15975	2542 (186D)	petrous	FernandesSirakNature2020	doi:10.1038/s41586-020-03053-2	ENA:PRJEB38555 & Harvard Medical School institutional link: https://reich.hms.harvard.edu/datasets https://reich.hms.harvard.edu/datasets	1041-1174 calCE (920¬±15 BP, PSUAMS-9166)	La Caleta	Dominican Republic	18.451	-69.686	692038	F	Dominican_LaCaleta_Ceramic	4.6326	0
I15976	2543 (187A)	petrous	FernandesSirakNature2020	doi:10.1038/s41586-020-03053-2	ENA:PRJEB38555 & Harvard Medical School institutional link: https://reich.hms.harvard.edu/datasets https://reich.hms.harvard.edu/datasets	773-890 calCE (1190¬±20 BP, PSUAMS-8804)	La Caleta	Dominican Republic	18.451	-69.686	648892	M	Dominican_LaCaleta_Ceramic	33.6992	0
I15978	2545 (189A)	petrous	FernandesSirakNature2020	doi:10.1038/s41586-020-03053-2	ENA:PRJEB38555 & Harvard Medical School institutional link: https://reich.hms.harvard.edu/datasets https://reich.hms.harvard.edu/datasets	899-1026 calCE (1060¬±20 BP, PSUAMS-7360)	La Caleta	Dominican Republic	18.451	-69.686	721357	M	Dominican_LaCaleta_Ceramic	24.1667	0
I16176	2512 (114B)	petrous	FernandesSirakNature2020	doi:10.1038/s41586-020-03053-2	ENA:PRJEB38555 & Harvard Medical School institutional link: https://reich.hms.harvard.edu/datasets https://reich.hms.harvard.edu/datasets	1226-1279 calCE (770¬±20 BP, PSUAMS-8972)	La Caleta	Dominican Republic	18.451	-69.686	583720	M	Dominican_LaCaleta_Ceramic	24.9015	0
I16519	2162 (193) | 2161 (193)	petrous	FernandesSirakNature2020	doi:10.1038/s41586-020-03053-2	ENA:PRJEB38555 & Harvard Medical School institutional link: https://reich.hms.harvard.edu/datasets https://reich.hms.harvard.edu/datasets	992-1038 calCE (1010¬±15 BP, PSUAMS-8967)	La Caleta	Dominican Republic	18.451	-69.686	666294	F	Dominican_LaCaleta_Ceramic	14.0259	0
I7969	LAUN_2/6 (Trinchera G, Pozo 2, Entierro 6)	petrous	FernandesSirakNature2020	doi:10.1038/s41586-020-03053-2	ENA:PRJEB38555 & Harvard Medical School institutional link: https://reich.hms.harvard.edu/datasets https://reich.hms.harvard.edu/datasets	1296-1394 calCE (635¬±15 BP, PSUAMS-7285)	La Union	Dominican Republic	19.8	-70.69	841328	M	Dominican_LaUnion_Ceramic	31.6346	0
I7970	LAUN_7/6 (Trinchera G, Pozo 7, Entierro 6)	petrous	FernandesSirakNature2020	doi:10.1038/s41586-020-03053-2	ENA:PRJEB38555 & Harvard Medical School institutional link: https://reich.hms.harvard.edu/datasets https://reich.hms.harvard.edu/datasets	1309-1403 calCE (595¬±15 BP, PSUAMS-8188)	La Union	Dominican Republic	19.8	-70.69	882536	M	Dominican_LaUnion_Ceramic	27.4129	0
I7971	LAUN_8/7 (Trinchera G, Pozo 8, Entierro 7)	petrous	FernandesSirakNature2020	doi:10.1038/s41586-020-03053-2	ENA:PRJEB38555 & Harvard Medical School institutional link: https://reich.hms.harvard.edu/datasets https://reich.hms.harvard.edu/datasets	1278-1388 calCE (675¬±20 BP, PSUAMS-8795)	La Union	Dominican Republic	19.8	-70.69	875788	F	Dominican_LaUnion_Ceramic	25.1076	0
I14991	2350 (Sep.1)	petrous	FernandesSirakNature2020	doi:10.1038/s41586-020-03053-2	ENA:PRJEB38555 & Harvard Medical School institutional link: https://reich.hms.harvard.edu/datasets https://reich.hms.harvard.edu/datasets	1282-1388 calCE (665¬±15 BP, PSUAMS-8180)	Loma Perenal	Dominican Republic	19.88	-71.06	799678	M	Dominican_LomaPerenal_Ceramic	0	0
I14994	2353 (Ind. A)	petrous	FernandesSirakNature2020	doi:10.1038/s41586-020-03053-2	ENA:PRJEB38555 & Harvard Medical School institutional link: https://reich.hms.harvard.edu/datasets https://reich.hms.harvard.edu/datasets	1222-1273 calCE (793¬±20 BP, DSH-7155)	Los Corniel	Dominican Republic	19.83	-71.22	794609	F	Dominican_LosCorniel_Ceramic	22.8439	0
I14992	2351 (Ind. A) | 2352 (Ind. D)	petrous	FernandesSirakNature2020	doi:10.1038/s41586-020-03053-2	ENA:PRJEB38555 & Harvard Medical School institutional link: https://reich.hms.harvard.edu/datasets https://reich.hms.harvard.edu/datasets	1327-1433 calCE (536¬±18 BP, DSH-7159)	Los Muertos	Dominican Republic	19.79	-71.18	900235	M	Dominican_LosMuertos_Ceramic	18.2032	0
#N/A	#N/A	tooth	Villa-IslasScience2023	doi:10.1126/science.add6142	ENA:PRJEB51440	1100 CE	Chihuahua, Sierra Tarahumara, La Ventana Cave	Mexico	32.3534	-112.233	#N/A	M	Mexico_Chihuahua_MiddleAges	#N/A	#N/A
#N/A	#N/A	tooth	Villa-IslasScience2023	doi:10.1126/science.add6142	ENA:PRJEB51440	1101 CE	Chihuahua, Sierra Tarahumara, La Ventana Cave	Mexico	32.3534	-112.233	#N/A	M	Mexico_Chihuahua_MiddleAges	#N/A	#N/A
I10860	#7 Burial 11-1 (145039)	petrous	TieslerSedigAntiquity2022	doi:10.15184/aqy.2022.79	ENA:PRJEB50901	1540-1680 CE	Campeche, Campeche	Mexico	20.24	-90.46	586698	F	Mexico_Colonial_African	0	0
I8558	#4 Burial 52 (145100)	petrous	TieslerSedigAntiquity2022	doi:10.15184/aqy.2022.79	ENA:PRJEB50901	1540-1680 CE	Campeche, Campeche	Mexico	20.24	-90.46	826500	M	Mexico_Colonial_European	0	0
#N/A	#N/A	tooth	Villa-IslasScience2023	doi:10.1126/science.add6142	ENA:PRJEB51440	660-780 CE	Guanajuato, Cañada de la Virgen	Mexico	20.8583	-100.929	#N/A	F	Mexico_Guanajuato_MiddleAges	#N/A	#N/A
#N/A	#N/A	tooth	Villa-IslasScience2023	doi:10.1126/science.add6143	ENA:PRJEB51441	660-780 CE	Guanajuato, Cañada de la Virgen	Mexico	20.8583	-100.929	#N/A	M	Mexico_Guanajuato_MiddleAges	#N/A	#N/A
#N/A	#N/A	tooth	Villa-IslasScience2023	doi:10.1126/science.add6144	ENA:PRJEB51442	..	Guanajuato, Cañada de la Virgen	Mexico	20.8583	-100.929	#N/A	F	Mexico_Guanajuato_MiddleAges	#N/A	#N/A
#N/A	#N/A	phalanx	Villa-IslasScience2023	doi:10.1126/science.add6145	ENA:PRJEB51443	540-660 CE	Guanajuato, Cañada de la Virgen	Mexico	20.8583	-100.929	#N/A	M	Mexico_Guanajuato_MiddleAges	#N/A	#N/A
#N/A	#N/A	tooth	Villa-IslasScience2023	doi:10.1126/science.add6146	ENA:PRJEB51444	647-825 CE	Michoacán, La Mina	Mexico	20.0478	-100.994	#N/A	U	Mexico_Michoacán_MiddleAges	#N/A	#N/A
#N/A	#N/A	tooth	Villa-IslasScience2023	doi:10.1126/science.add6147	ENA:PRJEB51445	647-825 CE	Michoacán, La Mina	Mexico	20.0478	-100.994	#N/A	U	Mexico_Michoacán_MiddleAges	#N/A	#N/A
#N/A	#N/A	tooth	Villa-IslasScience2023	doi:10.1126/science.add6148	ENA:PRJEB51446	729-809 CE	Querétaro, Sierra Gorda, Ranas	Mexico	21.4115	-99.4692	#N/A	M	Mexico_Querétaro_MiddleAges	#N/A	#N/A
#N/A	#N/A	tooth	Villa-IslasScience2023	doi:10.1126/science.add6149	ENA:PRJEB51447	1161 ± 60 BP	Querétaro, Sierra Gorda, Ranas	Mexico	21.4115	-99.4692	#N/A	F	Mexico_Querétaro_MiddleAges	#N/A	#N/A
#N/A	#N/A	tooth	Villa-IslasScience2023	doi:10.1126/science.add6150	ENA:PRJEB51448	671-867 CE	Querétaro, Sierra Gorda, Ranas	Mexico	21.4115	-99.4692	#N/A	M	Mexico_Querétaro_MiddleAges	#N/A	#N/A
#N/A	#N/A	tooth	Villa-IslasScience2023	doi:10.1126/science.add6151	ENA:PRJEB51449	1,351 ± 50 BP	Querétaro, Sierra Gorda, Ranas	Mexico	21.4115	-99.4692	#N/A	F	Mexico_Querétaro_MiddleAges	#N/A	#N/A
B-04	SDMM, 16697	Tooth	ScheibScience2018	doi:10.1126/science.aar6851	ENA:PRJEB25445	3000 BCE - 1500 CE	Comondu, Baja	Mexico	25.5	-112	64599	F	Mexico_Baja_Comondu_Unknown.SG	n/a (too few SNPs)	n/a (too few SNPs)
MX-01	SDMM, 2996	Tooth	ScheibScience2018	doi:10.1126/science.aar6851	ENA:PRJEB25445	3000 BCE - 1500 CE	Iron Springs, Baja	Mexico	32.5581	-116.203	102142	M	Mexico_Baja_IronSprings_Unknown.SG	n/a (too few SNPs)	n/a (too few SNPs)
I10859	#6 Burial 128 (145199)	petrous	TieslerSedigAntiquity2022	doi:10.15184/aqy.2022.79	ENA:PRJEB50901	1540-1680 CE	Campeche, Campeche	Mexico	20.24	-90.46	730204	F	Mexico_Colonial_Maya	0	0
I10861	#8 Burial 89 (145151)	petrous	TieslerSedigAntiquity2022	doi:10.15184/aqy.2022.79	ENA:PRJEB50901	1540-1680 CE	Campeche, Campeche	Mexico	20.24	-90.46	655865	M	Mexico_Colonial_Maya	0	0
I10862	#9 Burial 106 (145173)	petrous	TieslerSedigAntiquity2022	doi:10.15184/aqy.2022.79	ENA:PRJEB50901	1540-1680 CE	Campeche, Campeche	Mexico	20.24	-90.46	554138	M	Mexico_Colonial_Maya	13.1362	0
I10863	#10 Burial 78 (145135)	petrous	TieslerSedigAntiquity2022	doi:10.15184/aqy.2022.79	ENA:PRJEB50901	1540-1680 CE	Campeche, Campeche	Mexico	20.24	-90.46	776059	F	Mexico_Colonial_Maya	4.07529	0
I8555	#1 Burial 18-2 (145064)	petrous	TieslerSedigAntiquity2022	doi:10.15184/aqy.2022.79	ENA:PRJEB50901	1485-1637 calCE (335¬±20 BP, PSUAMS-4430)	Campeche, Campeche	Mexico	20.24	-90.46	765245	F	Mexico_Colonial_Maya	4.1429	0
I8556	#2 Burial 30 (145076)	petrous	TieslerSedigAntiquity2022	doi:10.15184/aqy.2022.79	ENA:PRJEB50901	1540-1680 CE	Campeche, Campeche	Mexico	20.24	-90.46	39090	F	Mexico_Colonial_Maya	n/a (too few SNPs)	n/a (too few SNPs)
I8557	#3 Burial 60 (145109)	petrous	TieslerSedigAntiquity2022	doi:10.15184/aqy.2022.79	ENA:PRJEB50901	1540-1680 CE	Campeche, Campeche	Mexico	20.24	-90.46	660068	F	Mexico_Colonial_Maya	4.91539	0
I8559	#5 Burial 124-1 (145193)	petrous	TieslerSedigAntiquity2022	doi:10.15184/aqy.2022.79	ENA:PRJEB50901	1451-1624 calCE (380¬±20 BP, PSUAMS-4431)	Campeche, Campeche	Mexico	20.24	-90.46	780852	M	Mexico_Colonial_Maya	14.7485	0
BC23	BC23	tooth	RaghavanScience2015	doi:10.1126/science.aab3884	ENA:PRJEB9733	1200-1700 CE	Piedra Gorda, Las Palmas culture	Mexico	31.89	-116.47	7156	M	Mexico_Pericues_500BP_lc.SG	n/a (too few SNPs)	n/a (too few SNPs)
BC27	BC27	bone	RaghavanScience2015	doi:10.1126/science.aab3884	ENA:PRJEB9733	1200-1700 CE	Piedra Gorda, Las Palmas culture	Mexico	31.89	-116.47	8088	M	Mexico_Pericues_500BP_lc.SG	n/a (too few SNPs)	n/a (too few SNPs)
BC28	BC28	bone	RaghavanScience2015	doi:10.1126/science.aab3884	ENA:PRJEB9733	1200-1700 CE	Piedra Gorda, Las Palmas culture	Mexico	31.89	-116.47	7325	M	Mexico_Pericues_500BP_lc.SG	n/a (too few SNPs)	n/a (too few SNPs)
BC25	BC25	tooth	RaghavanScience2015	doi:10.1126/science.aab3884	ENA:PRJEB9733	1200-1700 CE	Piedra Gorda, Las Palmas culture	Mexico	31.89	-116.47	144859	M	Mexico_Pericues_500BP.SG	n/a (too few SNPs)	n/a (too few SNPs)
BC29	BC29	bone	RaghavanScience2015	doi:10.1126/science.aab3884	ENA:PRJEB9733	1200-1700 CE	Piedra Gorda, Las Palmas culture	Mexico	31.89	-116.47	38872	M	Mexico_Pericues_500BP.SG	n/a (too few SNPs)	n/a (too few SNPs)
BC30	BC30	tooth	RaghavanScience2015	doi:10.1126/science.aab3884	ENA:PRJEB9733	1200-1700 CE	Piedra Gorda, Las Palmas culture	Mexico	31.89	-116.47	89608	M	Mexico_Pericues_500BP.SG	n/a (too few SNPs)	n/a (too few SNPs)
B-03	SDMM, 1972-64-1	Tooth	ScheibScience2018	doi:10.1126/science.aar6851	ENA:PRJEB25445	3000 BCE - 1500 CE	LC-218, Baja	Mexico	29.203	-114.703	279130	M	Mexico_Pericues_Unknown.SG	n/a (too few SNPs)	n/a (too few SNPs)
MOM6	MOM6	tooth	RaghavanScience2015	doi:10.1126/science.aab3884	ENA:PRJEB9733	4000 BCE - 1500 CE	Sierra Tarahumara	Mexico	27	-107.25	9131	M	Mexico_PreColombian_CH_MOM6_lc.SG	n/a (too few SNPs)	n/a (too few SNPs)
F9	F9	tooth	RaghavanScience2015	doi:10.1126/science.aab3884	ENA:PRJEB9733	4000 BCE - 1500 CE	Sierra Tarahumara	Mexico	27	-107.25	4964	M	Mexico_PreColombian_lc.SG	n/a (too few SNPs)	n/a (too few SNPs)
PAPV_53	PAPV_53_M3ID	tooth	CapodiferroAchilliCell2021	doi:10.1016/j.cell.2021.02.040	ENA:PRJEB42372 & Mendeley Data:https://doi.org/10.17632/d45xg84bcj.1	1600-1700 CE	Panama City, Catedral	Panama	9.01	-79.49	1513	F	Panama_IsthmoColombian_Colonial_oAfrica_lc.SG	..	..
PAPV_61	PAPV_61_FE	bone (femur)	CapodiferroAchilliCell2021	doi:10.1016/j.cell.2021.02.040	ENA:PRJEB42372 & Mendeley Data:https://doi.org/10.17632/d45xg84bcj.1	1600-1700 CE	Panama City, Catedral	Panama	9.01	-79.49	1317	M	Panama_IsthmoColombian_Colonial_oAfrica_lc.SG	..	..
PAPV_52	PAPV_52_FE	bone (femur)	CapodiferroAchilliCell2021	doi:10.1016/j.cell.2021.02.040	ENA:PRJEB42372 & Mendeley Data:https://doi.org/10.17632/d45xg84bcj.1	1600-1700 CE	Panama City, Catedral	Panama	9.01	-79.49	1388	F	Panama_IsthmoColombian_Colonial_oAfrica_lc.SG	..	..
PAPV_26	PAPV_26_M3SD	tooth	CapodiferroAchilliCell2021	doi:10.1016/j.cell.2021.02.040	ENA:PRJEB42372 & Mendeley Data:https://doi.org/10.17632/d45xg84bcj.1	1500-1550 CE	Panama City, Sur de la Plaza	Panama	9.01	-79.49	4522	F	Panama_IsthmoColombian_Colonial_oEastAsian_lc.SG	..	..
PAPV_93	PAPV_93_LTP	petrous	CapodiferroAchilliCell2021	doi:10.1016/j.cell.2021.02.040	ENA:PRJEB42372 & Mendeley Data:https://doi.org/10.17632/d45xg84bcj.1	1600-1700 CE	Panama City, Catedral	Panama	9.01	-79.49	8711	M	Panama_IsthmoColombian_Colonial_oEuropean_lc.SG	..	..
PAPV_27	PAPV_27_LTP	petrous	CapodiferroAchilliCell2021	doi:10.1016/j.cell.2021.02.040	ENA:PRJEB42372 & Mendeley Data:https://doi.org/10.17632/d45xg84bcj.1	1500-1550 CE	Panama City, Sur de la Plaza	Panama	9.01	-79.49	10426	M	Panama_IsthmoColombian_Colonial_oNativeAmerican.SG	..	..
PAPV_137	PAPV_137_FE	bone (femur)	CapodiferroAchilliCell2021	doi:10.1016/j.cell.2021.02.040	ENA:PRJEB42372 & Mendeley Data:https://doi.org/10.17632/d45xg84bcj.1	895-1020 calCE (1081¬±18 BP)	Panama City, Plaza Casas Oeste	Panama	9.01	-79.49	6171	M	Panama_IsthmoColombian_oEuropean_lc.SG	..	..
PAPV_114	PAPV_114_LTP	petrous	CapodiferroAchilliCell2021	doi:10.1016/j.cell.2021.02.040	ENA:PRJEB42372 & Mendeley Data:https://doi.org/10.17632/d45xg84bcj.1	602-661 calCE (1405¬±26 BP)	Panama City, Plaza Mayor	Panama	9.01	-79.49	91889	M	Panama_IsthmoColombian_PreColonial.SG	..	..
PAPV_117	PAPV_117_RTP	petrous	CapodiferroAchilliCell2021	doi:10.1016/j.cell.2021.02.040	ENA:PRJEB42372 & Mendeley Data:https://doi.org/10.17632/d45xg84bcj.1	987-1030 calCE (1043¬±19 BP)	Panama City, Plaza Mayor	Panama	9.01	-79.49	184134	M	Panama_IsthmoColombian_PreColonial.SG	..	..
PAPV_118	PAPV_118_RTP	petrous	CapodiferroAchilliCell2021	doi:10.1016/j.cell.2021.02.040	ENA:PRJEB42372 & Mendeley Data:https://doi.org/10.17632/d45xg84bcj.1	1283-1392 calCE (656¬±24 BP)	Panama City, Plaza Mayor	Panama	9.01	-79.49	103032	M	Panama_IsthmoColombian_PreColonial.SG	..	..
PAPV_146	PAPV_146_FE	bone (femur), petrous	CapodiferroAchilliCell2021	doi:10.1016/j.cell.2021.02.040	ENA:PRJEB42372 & Mendeley Data:https://doi.org/10.17632/d45xg84bcj.1	773-977 calCE (1156¬±24 BP)	Panama City, Parque Morelos	Panama	9	-79.49	266219	M	Panama_IsthmoColombian_PreColonial.SG	..	..
PAPV_167	PAPV_167_RTP	petrous	CapodiferroAchilliCell2021	doi:10.1016/j.cell.2021.02.040	ENA:PRJEB42372 & Mendeley Data:https://doi.org/10.17632/d45xg84bcj.1	775-993 calCE (1132¬±23 BP)	Panama City, Parque Morelos	Panama	9	-79.49	53031	M	Panama_IsthmoColombian_PreColonial.SG	..	..
PAPV_172	PAPV_172_LTP	petrous	CapodiferroAchilliCell2021	doi:10.1016/j.cell.2021.02.040	ENA:PRJEB42372 & Mendeley Data:https://doi.org/10.17632/d45xg84bcj.1	1053-1225 calCE (868¬±21 BP)	Panama City, Coco del Mar	Panama	9	-79.5	89048	F	Panama_IsthmoColombian_PreColonial.SG	..	..
PAPV_173	PAPV_173_RTP	petrous	CapodiferroAchilliCell2021	doi:10.1016/j.cell.2021.02.040	ENA:PRJEB42372 & Mendeley Data:https://doi.org/10.17632/d45xg84bcj.1	1327-1430 calCE (539¬±19 BP)	Panama City, Coco del Mar	Panama	9	-79.5	348917	M	Panama_IsthmoColombian_PreColonial.SG	35.9395	0
PAPV_174	PAPV_174_LTP	petrous	CapodiferroAchilliCell2021	doi:10.1016/j.cell.2021.02.040	ENA:PRJEB42372 & Mendeley Data:https://doi.org/10.17632/d45xg84bcj.1	1302-1399 calCE (613¬±19 BP)	Panama City, Coco del Mar	Panama	9	-79.5	132512	M	Panama_IsthmoColombian_PreColonial.SG	..	..
PAPV_175	PAPV_175_LTP	petrous	CapodiferroAchilliCell2021	doi:10.1016/j.cell.2021.02.040	ENA:PRJEB42372 & Mendeley Data:https://doi.org/10.17632/d45xg84bcj.1	656-775 calCE (1318¬±20 BP)	Panama City, Coco del Mar	Panama	9	-79.5	100925	M	Panama_IsthmoColombian_PreColonial.SG	..	..
CO154	CO154	tooth	PopovicBacaSciAdv2021	doi:10.1126/sciadv.abg7261	ENA:PRJEB41550	1499-1632 calCE (366¬±14 BP, Wk-50224)	Antaura	Peru	-15.6852	-72.6218	683495	F	Peru_Antaura_Tiwanaku	..	..
I2543	CKA1	tooth (molar)	NakatsukaCell2020	doi:10.1016/j.cell.2020.04.015	ENA:PRJEB37446	985-1030 calCE (1085¬±20 BP, PSUAMS-1620)	Chanka	Peru	-13.7541	-74.2257	10689	M	Peru_Campanayuq_MH_1000BP_lc	n/a (too few SNPs)	n/a (too few SNPs)
I2236	SC8_L214_CKA2	tooth (molar)	NakatsukaCell2020	doi:10.1016/j.cell.2020.04.015	ENA:PRJEB37446	1200-1400 CE	Chanka	Peru	-13.7541	-74.2257	226533	M	Peru_Chanka_LIP	n/a (too few SNPs)	n/a (too few SNPs)
I2544	CGC1	tooth (molar)	NakatsukaCell2020	doi:10.1016/j.cell.2020.04.015	ENA:PRJEB37446	1100-1450 CE	Charrangochayoc	Peru	-14.1954	-73.4588	817330	F	Peru_Chanka_LIP	142.806	76.8203
I2563	CKA 3	..	NakatsukaCell2020	doi:10.1016/j.cell.2020.04.015	ENA:PRJEB37446	1200-1400 CE	Chanka	Peru	-13.7541	-74.2257	33753	F	Peru_Chanka_LIP	n/a (too few SNPs)	n/a (too few SNPs)
UC12-12	UC12-12	UC12-12	BongersPNAS2020	doi:10.1073/pnas.2005965117	ENA:PRJEB37726.	1400-1500 CE	SouthCoast	Peru	..	..	840545	U	Peru_Chincha_LH	33.4313	0
UC12-20	UC12-20	UC12-20	BongersPNAS2020	doi:10.1073/pnas.2005965117	ENA:PRJEB37726.	1400-1500 CE	SouthCoast	Peru	..	..	986811	U	Peru_Chincha_LH	24.5078	0
UC12-24	UC12-24	UC12-24	BongersPNAS2020	doi:10.1073/pnas.2005965117	ENA:PRJEB37726.	1400-1500 CE	SouthCoast	Peru	..	..	842672	U	Peru_Chincha_LH	11.428	0
UC12-25	UC12-25	UC12-25	BongersPNAS2020	doi:10.1073/pnas.2005965117	ENA:PRJEB37726.	1400-1500 CE	SouthCoast	Peru	..	..	985986	U	Peru_Chincha_LH	0	0
UC8-8168	UC8-8168	UC8-8168	BongersPNAS2020	doi:10.1073/pnas.2005965117	ENA:PRJEB37726.	1400-1500 CE	SouthCoast	Peru	..	..	675756	U	Peru_Chincha_LH	10.3917	0
UC8-8173	UC8-8173	UC8-8173	BongersPNAS2020	doi:10.1073/pnas.2005965117	ENA:PRJEB37726.	1400-1500 CE	SouthCoast	Peru	..	..	989011	U	Peru_Chincha_LH	0	0
UC12_12	UC12_12	tooth (molar)	BongersPNAS2020	doi:10.1073/pnas.2005965117	ENA:PRJEB37726.	1325-1430 calCE (590¬±20 BP, UCIAMS-226335)	Chincha	Peru	-13.4762	-76.0167	800959	F	Peru_Chincha_LH.SG	29.4984	0
UC12_20	UC12_20	tooth (molar)	BongersPNAS2020	doi:10.1073/pnas.2005965117	ENA:PRJEB37726.	1250-1500 CE	Chincha	Peru	-13.4762	-76.0167	950617	M	Peru_Chincha_LH.SG	36.6788	0
UC12_24	UC12_24	tooth (molar)	BongersPNAS2020	doi:10.1073/pnas.2005965117	ENA:PRJEB37726.	1425-1459 calCE (495¬±20 BP, UCIAMS-226337)	Chincha	Peru	-13.4762	-76.0167	802528	M	Peru_Chincha_LH.SG	16.4567	0
UC12_25	UC12_25	tooth (molar)	BongersPNAS2020	doi:10.1073/pnas.2005965117	ENA:PRJEB37726.	1250-1500 CE	Chincha	Peru	-13.4762	-76.0167	981786	F	Peru_Chincha_LH.SG	19.2259	0
UC8_8168	UC8_8168	tooth (molar)	BongersPNAS2020	doi:10.1073/pnas.2005965117	ENA:PRJEB37726.	1445-1613 calCE (450¬±20 BP, UCIAMS-226333)	Chincha	Peru	-13.4772	-76.0253	633028	F	Peru_Chincha_LH.SG	11.2917	0
UC8_8173	UC8_8173	tooth (molar)	BongersPNAS2020	doi:10.1073/pnas.2005965117	ENA:PRJEB37726.	1398-1439 calCE ( 565¬±20 BP, UCIAMS-226334)	Chincha	Peru	-13.4772	-76.0253	843355	M	Peru_Chincha_LH.SG	4.9759	0
CO193	CO193	bone	PopovicBacaSciAdv2021	doi:10.1126/sciadv.abg7261	ENA:PRJEB41550	1285-1387 calCE (714¬±20 BP, Wk-49176)	Cotahuasi	Peru	-15.21	-72.89	527110	F	Peru_Cotahuasi_Tiwanaku	..	..
CO001	CO001	tooth	PopovicBacaSciAdv2021	doi:10.1126/sciadv.abg7261	ENA:PRJEB41550	771-986 calCE (1201¬±19 BP, Wk-50225)	Cullcunche	Peru	-15.55	-72.65	510240	F	Peru_Cullcunche_Tiwanaku	..	..
Cuncaicha15-04	Cuncaicha 15-04	bone (long bone)	PosthNakatsukaCell2018	doi:10.1016/j.cell.2018.10.027	ENA:PRJEB28961	1416-1229 calBCE (3107¬±20 BP) [R_combine: (3099¬±28 BP, AS-151299), (3115¬±28 BP, AS-151300)]	Cuncaicha, Highlands	Peru	-15.3894	-72.6082	796303	M	Peru_Cuncaicha_3300BP_contam	182.064	60.0131
Cuncaicha15-03	Cuncaicha 15-03	tooth	PosthNakatsukaCell2018	doi:10.1016/j.cell.2018.10.027	ENA:PRJEB28961	2300-2030 calBCE (3811¬±30 BP, AA-107842)	Cuncaicha, Highlands	Peru	-15.3894	-72.6082	736047	M	Peru_Cuncaicha_4200BP	120.965	0
Cuncaicha15-07	Cuncaicha 15-07	petrous	PosthNakatsukaCell2018	doi:10.1016/j.cell.2018.10.027	ENA:PRJEB28961	7290-6820 calBCE (8126¬±45 BP, AA-107847)	Cuncaicha, Highlands	Peru	-15.3894	-72.6082	728912	F	Peru_Cuncaicha_9000BP	83.6511	0
I2238	SC9_L231_BJO239	tooth (molar)	NakatsukaCell2020	doi:10.1016/j.cell.2020.04.015	ENA:PRJEB37446	200-600 CE	El Brujo	Peru	-7.91498	-79.3055	120246	F	Peru_EIP_Moche	n/a (too few SNPs)	n/a (too few SNPs)
I2262	SC12_L279_BJO242	tooth (molar)	NakatsukaCell2020	doi:10.1016/j.cell.2020.04.015	ENA:PRJEB37446	200-600 CE	El Brujo	Peru	-7.91498	-79.3055	120166	M	Peru_EIP_Moche	n/a (too few SNPs)	n/a (too few SNPs)
I0324	HPA866	tooth (molar)	NakatsukaCell2020	doi:10.1016/j.cell.2020.04.015	ENA:PRJEB37446	710-1015 calCE (1388¬±18 BP, MAMS-25006)	El Brujo	Peru	-7.91498	-79.3055	48633	M	Peru_ElBrujo_EIP_1300BP	n/a (too few SNPs)	n/a (too few SNPs)
I2237	SC9_L230_BJO238	tooth (molar)	NakatsukaCell2020	doi:10.1016/j.cell.2020.04.015	ENA:PRJEB37446	525-705 calCE (1650¬±20 BP, PSUAMS-1607)	El Brujo	Peru	-7.91498	-79.3055	380374	F	Peru_ElBrujo_EIP_1300BP	n/a (too few SNPs)	n/a (too few SNPs)
I2263	SC12_L280_BJO243	tooth (molar)	NakatsukaCell2020	doi:10.1016/j.cell.2020.04.015	ENA:PRJEB37446	710-1010 calCE (1390¬±15 BP, UCIAMS-186351)	El Brujo	Peru	-7.91498	-79.3055	461314	M	Peru_ElBrujo_EIP_1300BP	13.2371	0
I2252	SC10_L248_CWS2	tooth (molar)	NakatsukaCell2020	doi:10.1016/j.cell.2020.04.015	ENA:PRJEB37446	750-1100 CE	Chinchawas	Peru	-9.58255	-77.6975	381262	M	Peru_Highlands_Chinchawas_MH	n/a (too few SNPs)	n/a (too few SNPs)
I2251	SC10_L247_CWS15	tooth (molar)	NakatsukaCell2020	doi:10.1016/j.cell.2020.04.015	ENA:PRJEB37446	1100-1400 CE	Chinchawas	Peru	-9.58255	-77.6975	676927	F	Peru_Highlands_LIP_Chimu	44.3718	0
I2268	SC12_L285_HPA887	tooth (molar)	NakatsukaCell2020	doi:10.1016/j.cell.2020.04.015	ENA:PRJEB37446	2400-2015 calBCE (3971¬±22 BP, MAMS-27355)	El Brujo	Peru	-7.91498	-79.3055	20234	F	Peru_HuacaPrieta_LA_4500BP	n/a (too few SNPs)	n/a (too few SNPs)
K1	K1	tooth	LindoScienceAdvances2018	doi:10.1126/sciadv.aau4921	SRA:PRJNA470966	6000 BCE - 2000 CE	Rio Ilave Basin, Kaillachuro	Peru	-16.2	-69.7	178215	F	Peru_Kaillachuro_Unknown.SG	n/a (too few SNPs)	n/a (too few SNPs)
I2261	SC10_L259_LGA30	tooth (molar)	PosthNakatsukaCell2018	doi:10.1016/j.cell.2018.10.027	ENA:PRJEB28961	2280-2030 calBCE (3780¬±21 BP, MAMS-27354)	La Galgada, Highlands	Peru	-8.46667	-78.15	923877	M	Peru_LaGalgada_4100BP	41.0636	0
I0237	BC12	tooth (molar)	PosthNakatsukaCell2018	doi:10.1016/j.cell.2018.10.027	ENA:PRJEB28961	1030-1150 calCE (995¬±20 BP, PSUAMS-1614)	Botigiriayocc, Laramate, Highlands	Peru	-14.2756	-74.8436	407190	M	Peru_Laramate_900BP	71.2876	0
I1357	BC14	petrous	PosthNakatsukaCell2018	doi:10.1016/j.cell.2018.10.027	ENA:PRJEB28961	900-1150 CE	Botigiriayocc, Laramate, Highlands	Peru	-14.2756	-74.8436	707995	M	Peru_Laramate_900BP	328.271	87.057
I1484	BC13	tooth (molar)	PosthNakatsukaCell2018	doi:10.1016/j.cell.2018.10.027	ENA:PRJEB28961	1050-1220 calCE (920¬±20 BP, PSUAMS-1615)	Botigiriayocc, Laramate, Highlands	Peru	-14.2756	-74.8436	706337	M	Peru_Laramate_900BP	75.3821	0
I1485	YA5, Cueva Yacotogia	tooth (molar)	PosthNakatsukaCell2018	doi:10.1016/j.cell.2018.10.027	ENA:PRJEB28961	790-990 calCE (1187¬±26 BP, MAMS-12302)	Cueva Yacotogia, Laramate, Highlands	Peru	-14.2622	-74.8592	703746	M	Peru_Laramate_900BP	30.0769	0
I1742	TA12, Tranca	tooth (molar)	PosthNakatsukaCell2018	doi:10.1016/j.cell.2018.10.027	ENA:PRJEB28961	750-900 CE	Tranca, Laramate, Highlands	Peru	-14.2622	-74.8592	479998	F	Peru_Laramate_900BP	142.913	23.8653
I2551	HA1, Huayuncalla	petrous	PosthNakatsukaCell2018	doi:10.1016/j.cell.2018.10.027	ENA:PRJEB28961	1040-1210 calCE (950¬±20 BP, PSUAMS-1603)	Huayuncalla, Laramate, Highlands	Peru	-14.2622	-74.8592	780707	F	Peru_Laramate_900BP	145.274	80.7306
I0039	LAU3	tooth (molar)	PosthNakatsukaCell2018	doi:10.1016/j.cell.2018.10.027	ENA:PRJEB28961	1660-1500 calBCE (3340¬±22 BP, MAMS-14389)	Lauricocha, Highlands	Peru	-10.3222	-76.6667	620911	M	Peru_Lauricocha_3500BP	45.4245	0
I0040	LAU4	tooth (molar)	PosthNakatsukaCell2018	doi:10.1016/j.cell.2018.10.027	ENA:PRJEB28961	3990-3800 calBCE (5160¬±27 BP, MAMS-14390)	Lauricocha, Highlands	Peru	-10.3222	-76.6667	652694	M	Peru_Lauricocha_5800BP	75.5858	0
I0038	LAU1	petrous	PosthNakatsukaCell2018	doi:10.1016/j.cell.2018.10.027	ENA:PRJEB28961	6780-6570 calBCE (7870¬±30 BP, MAMS-14391)	Lauricocha, Highlands	Peru	-10.3222	-76.6667	976979	M	Peru_Lauricocha_8600BP	93.0237	0
I0041	LAU5	tooth (molar)	PosthNakatsukaCell2018	doi:10.1016/j.cell.2018.10.027	ENA:PRJEB28961	6640-6470 calBCE (7760¬±31 BP, MAMS-14731)	Lauricocha, Highlands	Peru	-10.3222	-76.6667	584137	F	Peru_Lauricocha_8600BP	171.485	0
I0238	LAU2	petrous	PosthNakatsukaCell2018	doi:10.1016/j.cell.2018.10.027	ENA:PRJEB28961	7000-6000 BCE	Lauricocha, Highlands	Peru	-10.3222	-76.6667	92278	M	Peru_Lauricocha_8600BP	n/a (too few SNPs)	n/a (too few SNPs)
I2545	MPA1	tooth (molar)	NakatsukaCell2020	doi:10.1016/j.cell.2020.04.015	ENA:PRJEB37446	1400-1560 CE	Mesayocpata	Peru	-13.8146	-74.1887	199545	M	Peru_LH_Inca	n/a (too few SNPs)	n/a (too few SNPs)
I0045	Lima10822	..	NakatsukaCell2020	doi:10.1016/j.cell.2020.04.015	ENA:PRJEB37446	100-650 CE	Lima, Huaca Pucllana	Peru	-12.1111	-77.0339	315265	M	Peru_Lima_EIP_1450BP	n/a (too few SNPs)	n/a (too few SNPs)
I0974	10814A (A15 06/00 Muestra 44b)	tooth	NakatsukaCell2020	doi:10.1016/j.cell.2020.04.015	ENA:PRJEB37446	200-700 CE	Lima, Huaca Pucllana	Peru	-12.1111	-77.0339	39989	M	Peru_Lima_EIP_1450BP	n/a (too few SNPs)	n/a (too few SNPs)
I0975	10817A (A06 01/02 Muestra 46a)	tooth	NakatsukaCell2020	doi:10.1016/j.cell.2020.04.015	ENA:PRJEB37446	635-860 calCE (1493¬±29 BP, OxA-31120)	Lima, Huaca Pucllana	Peru	-12.1111	-77.0339	45449	F	Peru_Lima_EIP_1450BP	n/a (too few SNPs)	n/a (too few SNPs)
I0044	A5280 (DV13) | Lima10810	..	NakatsukaCell2020	doi:10.1016/j.cell.2020.04.015	ENA:PRJEB37446	1230-1415 calCE (866¬±28 BP, OxA-31119)	Lima, Huaca Pucllana	Peru	-12.1111	-77.0339	937889	F	Peru_Lima_LIP_650BP	30.8881	0
I0964	10709A (A15 01/02 Muestra 1a)	tooth	NakatsukaCell2020	doi:10.1016/j.cell.2020.04.015	ENA:PRJEB37446	1315-1470 calCE (745¬±23 BP, OxA-31424)	Lima, Huaca Pucllana	Peru	-12.1111	-77.0339	97212	F	Peru_Lima_LIP_650BP	n/a (too few SNPs)	n/a (too few SNPs)
I0965	10722A (A15 Sin Contexto Muestra 6a (copper in the throat))	tooth	NakatsukaCell2020	doi:10.1016/j.cell.2020.04.015	ENA:PRJEB37446	1300-1455 calCE (773¬±24 BP, OxA-31425)	Lima, Huaca Pucllana	Peru	-12.1111	-77.0339	174283	F	Peru_Lima_LIP_650BP	n/a (too few SNPs)	n/a (too few SNPs)
I0969	10754A (A20 05/08 Muestra 17b)	tooth	NakatsukaCell2020	doi:10.1016/j.cell.2020.04.015	ENA:PRJEB37446	1065-1405 calCE (955¬±65 BP, OxA-31423)	Lima, Huaca Pucllana	Peru	-12.1111	-77.0339	68531	M	Peru_Lima_LIP_650BP	n/a (too few SNPs)	n/a (too few SNPs)
I0968	10734A (A20 08/08 Ind2 Muestra 8b)	tooth	NakatsukaCell2020	doi:10.1016/j.cell.2020.04.015	ENA:PRJEB37446	985-1195 calCE (1156¬±22 BP, OxA-31422)	Lima, Huaca Pucllana	Peru	-12.1111	-77.0339	77642	M	Peru_LimaCoast_MH_1000BP	n/a (too few SNPs)	n/a (too few SNPs)
I0971	10774A (A20 01/09 Ind2 Muestra 26a)	tooth	NakatsukaCell2020	doi:10.1016/j.cell.2020.04.015	ENA:PRJEB37446	500-900 CE	Lima, Huaca Pucllana	Peru	-12.1111	-77.0339	23893	F	Peru_LimaCoast_MH_1000BP	n/a (too few SNPs)	n/a (too few SNPs)
I0042	BC11	petrous	NakatsukaCell2020	doi:10.1016/j.cell.2020.04.015	ENA:PRJEB37446	1215-1280 calCE (820¬±24 BP, MAMS-12301)¬†	Ayacucho, Lucanas, Laramate, Botigiriayocc	Peru	-14.2756	-74.8436	1035572	F	Peru_LIP_Botigiriayocc_600BP	260.268	133.766
I2258	SC10_L256_LGA33	bone (phalanx)	NakatsukaCell2020	doi:10.1016/j.cell.2020.04.015	ENA:PRJEB37446	1310-1405 calCE (648¬±19 BP, MAMS-27353)	Ancash, Pallasca, La Galgada	Peru	-8.46667	-78.15	29658	M	Peru_LIP_La_Galgada_600BP	n/a (too few SNPs)	n/a (too few SNPs)
I1356	TA9, Tranca	tooth (molar)	NakatsukaCell2020	doi:10.1016/j.cell.2020.04.015	ENA:PRJEB37446	1310-1405 calCE (640¬±20 BP, PSUAMS-1613)	Ayacucho, Lucanas, Laramate, Pacapaccari	Peru	-14.2622	-74.8592	646229	F	Peru_LIP_Pacapaccari_600BP	49.6724	0
I1358	EA1	tooth (molar)	NakatsukaCell2020	doi:10.1016/j.cell.2020.04.015	ENA:PRJEB37446	1175-1270 calCE (875¬±20 BP, PSUAMS-1604)	Ayacucho, Lucanas, Laramate, Pacapaccari	Peru	-14.2622	-74.8592	572174	M	Peru_LIP_Pacapaccari_600BP	60.8244	0
I1396	EA16	petrous	NakatsukaCell2020	doi:10.1016/j.cell.2020.04.015	ENA:PRJEB37446	1315-1410 calCE (629¬±19 BP, MAMS-27352)	Ayacucho, Lucanas, Laramate, Pacapaccari	Peru	-14.2622	-74.8592	73382	M	Peru_LIP_Pacapaccari_600BP	n/a (too few SNPs)	n/a (too few SNPs)
I0966	10725A (A15 Sin Contexto Muestra 7b)	tooth	NakatsukaCell2020	doi:10.1016/j.cell.2020.04.015	ENA:PRJEB37446	900-1470 CE	Lima, Huaca Pucllana	Peru	-12.1111	-77.0339	247038	M	Peru_LIP_Ychsma	n/a (too few SNPs)	n/a (too few SNPs)
I0967	10729A (A0 08/98 Muestra 49b)	tooth	NakatsukaCell2020	doi:10.1016/j.cell.2020.04.015	ENA:PRJEB37446	900-1470 CE	Lima, Huaca Pucllana	Peru	-12.1111	-77.0339	217157	M	Peru_LIP_Ychsma	n/a (too few SNPs)	n/a (too few SNPs)
I0972	10800A (A06 79/96 Ind1 Muestra 38a)	tooth	NakatsukaCell2020	doi:10.1016/j.cell.2020.04.015	ENA:PRJEB37446	900-1470 CE	Lima, Huaca Pucllana	Peru	-12.1111	-77.0339	47826	M	Peru_LIP_Ychsma	n/a (too few SNPs)	n/a (too few SNPs)
CO066	CO066	tooth	PopovicBacaSciAdv2021	doi:10.1126/sciadv.abg7261	ENA:PRJEB41550	1455-1623 calCE (407¬±17 BP, Wk-50226)	Maucallacta	Peru	-15.6852	-72.6218	495707	M	Peru_Maucallacta_Tiwanaku	..	..
I2242	SC9_L235_BJO249	tooth (molar)	NakatsukaCell2020	doi:10.1016/j.cell.2020.04.015	ENA:PRJEB37446	1185-1390 calCE (965¬±20 BP, PSUAMS-1606)	El Brujo	Peru	-7.91498	-79.3055	378280	F	Peru_MH_LIP_ElBrujo_850BP	n/a (too few SNPs)	n/a (too few SNPs)
I2241	SC9_L234_BJO248	tooth (molar)	NakatsukaCell2020	doi:10.1016/j.cell.2020.04.015	ENA:PRJEB37446	750-1300 CE	El Brujo	Peru	-7.91498	-79.3055	782030	M	Peru_MH_LIP_Lambayeque	8.52	0
I2243	SC9_L236_BJO251	tooth (molar)	NakatsukaCell2020	doi:10.1016/j.cell.2020.04.015	ENA:PRJEB37446	750-1300 CE	El Brujo	Peru	-7.91498	-79.3055	78450	F	Peru_MH_LIP_Lambayeque	n/a (too few SNPs)	n/a (too few SNPs)
I2244	SC9_L237_BJO252	tooth (molar)	NakatsukaCell2020	doi:10.1016/j.cell.2020.04.015	ENA:PRJEB37446	750-1300 CE	El Brujo	Peru	-7.91498	-79.3055	633794	M	Peru_MH_LIP_Lambayeque	216.47	57.8491
I1479	MS4, Los Molinos	tooth (molar)	NakatsukaCell2020	doi:10.1016/j.cell.2020.04.015	ENA:PRJEB37446	1325-1425 calCE (595¬±15 BP, PSUAMS-1605)	Ica, Palpa, Los Molinos	Peru	-14.5167	-75.169	575117	F	Peru_Palpa_LIP_550BP	52.0137	23.3175
I2549	CO8, Chillo	petrous	NakatsukaCell2020	doi:10.1016/j.cell.2020.04.015	ENA:PRJEB37446	1390-1435 calCE (580¬±20 BP, PSUAMS-1616)	Ica, Palpa, Los Molinos	Peru	-14.5167	-75.169	483604	M	Peru_Palpa_LIP_550BP	91.9778	67.7137
I2550	GE12	petrous	NakatsukaCell2020	doi:10.1016/j.cell.2020.04.015	ENA:PRJEB37446	985-1045 calCE (1065¬±20 BP, PSUAMS-1905)	Monte Grande	Peru	-14.9441	-75.426	42480	M	Peru_Palpa_MH_950BP	n/a (too few SNPs)	n/a (too few SNPs)
I2233	SC7_L207_PWK 136	tooth (molar)	NakatsukaCell2020	doi:10.1016/j.cell.2020.04.015	ENA:PRJEB37446	115 calBCE-205 calCE (2285¬±25 BP, PSUAMS-1868)	Paracas Penisula, Wari Kayan	Peru	-13.8726	-76.3033	14812	M	Peru_Paracas_EH_2250BP_lc	n/a (too few SNPs)	n/a (too few SNPs)
IL4	IL4	tooth	LindoScienceAdvances2018	doi:10.1126/sciadv.aau4921	SRA:PRJNA470966	417-533 calCE (1630¬±20 BP, UCIAMS-191894)	Douneika/Aitolokarnania/Greek	Peru	-16.2	-69.7	680069	M	Peru_RioUncallane_1600BP_o.SG	49.3822	0
IL3	IL3	tooth	LindoScienceAdvances2018	doi:10.1126/sciadv.aau4921	SRA:PRJNA470966	140-338 calCE (1830¬±20 BP, UCIAMS-191891)	Rio Ilave Basin, Rio Uncallane	Peru	-16.2	-69.7	1093095	F	Peru_RioUncallane_1600BP.SG	163.558	25.7304
IL5	IL5	tooth	LindoScienceAdvances2018	doi:10.1126/sciadv.aau4921	SRA:PRJNA470966	225-341 calCE (1805¬±20 BP, UCIAMS-191892)	Rio Ilave Basin, Rio Uncallane	Peru	-16.2	-69.7	885073	F	Peru_RioUncallane_1600BP.SG	45.8313	0
IL7	IL7	tooth	LindoScienceAdvances2018	doi:10.1126/sciadv.aau4921	SRA:PRJNA470966	120-231 calCE (1885¬±20 BP, UCIAMS-191893)	Rio Ilave Basin, Rio Uncallane	Peru	-16.2	-69.7	1090029	M	Peru_RioUncallane_1600BP.SG	20.0489	0
IL2	IL2	tooth	LindoScienceAdvances2018	doi:10.1126/sciadv.aau4921	SRA:PRJNA470966	100-550 CE	Rio Ilave Basin, Rio Uncallane	Peru	-16.2	-69.7	1099304	F	Peru_RioUncallane_1800BP.SG	14.5933	0
I1743	SSN1	tooth (molar)	NakatsukaCell2020	doi:10.1016/j.cell.2020.04.015	ENA:PRJEB37446	1430-1485 calCE (425¬±20 BP, PSUAMS-1611)	Cusco, San Sebastián, Machu Piccu	Peru	-13.2353	-72.4256	402951	M	Peru_SanSebastian_LH_500BP	13.4548	0
I1400	SSN16	tooth	NakatsukaCell2020	doi:10.1016/j.cell.2020.04.015	ENA:PRJEB37446	1295-1400 calCE (615¬±20 BP, PSUAMS-1610)	Cusco, San Sebastián, Machu Piccu	Peru	-13.2353	-72.4256	58346	M	Peru_SanSebastian_LIP_600BP	n/a (too few SNPs)	n/a (too few SNPs)
I1744	SSN5	tooth (molar)	NakatsukaCell2020	doi:10.1016/j.cell.2020.04.015	ENA:PRJEB37446	1285-1395 calCE (640¬±20 BP, PSUAMS-1612)	Cusco, San Sebastián, Machu Piccu	Peru	-13.2353	-72.4256	711805	M	Peru_SanSebastian_LIP_600BP	16.9169	0
SMP5	SMP5	tooth	LindoScienceAdvances2018	doi:10.1126/sciadv.aau4921	SRA:PRJNA470966	4987-4794 calBCE (6030¬±20 BP, UCIAMS-191886)	Rio Ilave Basin, Soro Mik’aya Patjxa	Peru	-16.2	-69.7	53251	M	Peru_SoroMikayaPatjxa_6800BP.SG	n/a (too few SNPs)	n/a (too few SNPs)
I2557	ICA 9	..	NakatsukaCell2020	doi:10.1016/j.cell.2020.04.015	ENA:PRJEB37446	470-630 calCE (1558¬±25 BP, OxA-26973)	Ica Valley	Peru	-13.9049	-75.6607	436674	F	Peru_Ullujaya_EIP_1350BP	21.8426	0
I2558	ICA 11	..	NakatsukaCell2020	doi:10.1016/j.cell.2020.04.015	ENA:PRJEB37446	585-675 calCE (1455¬±32 BP, OxA-26974)	Ica Valley	Peru	-13.9049	-75.6607	315549	M	Peru_Ullujaya_EIP_1350BP	n/a (too few SNPs)	n/a (too few SNPs)
I2560	ICA 96	..	NakatsukaCell2020	doi:10.1016/j.cell.2020.04.015	ENA:PRJEB37446	905-1030 calCE (1088¬±24 BP, OxA-26975)	Ica Valley	Peru	-13.9049	-75.6607	577823	F	Peru_Ullujaya_MH_950BP	26.6163	0
I2253	SC10_L250_CWS37	tooth (molar)	NakatsukaCell2020	doi:10.1016/j.cell.2020.04.015	ENA:PRJEB37446	750-1100 CE	Chinchawas	Peru	-9.58255	-77.6975	11201	F	Peru_WariHighlands_MH_lc	n/a (too few SNPs)	n/a (too few SNPs)
I13441	5171/ANTPA.000150 (Llanos Tuna/Cabo Rojo 11, Burial 1)	petrous	FernandesSirakNature2020	doi:10.1038/s41586-020-03053-2	ENA:PRJEB38555 & Harvard Medical School institutional link: https://reich.hms.harvard.edu/datasets https://reich.hms.harvard.edu/datasets	500-1500 CE	Cabo Rojo 11	Puerto Rico	18	-67.17	794389	M	PuertoRico_CaboRojo11_Ceramic	95.6209	46.629
I13540	4849/ANTPA.000165 (Individual 1) (Canas/Collores/Monserrate, Individual 1)	petrous	FernandesSirakNature2020	doi:10.1038/s41586-020-03053-2	ENA:PRJEB38555 & Harvard Medical School institutional link: https://reich.hms.harvard.edu/datasets https://reich.hms.harvard.edu/datasets	889-989 calCE (1120¬±20 BP, PSUAMS-7455)	Canas/Collores/Monserrate	Puerto Rico	..	..	838220	M	PuertoRico_CanasColloresMonserrate_Ceramic	72.2022	0
I13541	4849/ANTPA.000165 (Individual 2) (Canas/Collores/Monserrate, Individual 2)	petrous	FernandesSirakNature2020	doi:10.1038/s41586-020-03053-2	ENA:PRJEB38555 & Harvard Medical School institutional link: https://reich.hms.harvard.edu/datasets https://reich.hms.harvard.edu/datasets	800-1100 CE	Canas/Collores/Monserrate	Puerto Rico	..	..	850773	F	PuertoRico_CanasColloresMonserrate_Ceramic	33.448	0
I13539	4849/ANTPA.000161 (Collores/Juana Díaz, Burial 1)	petrous	FernandesSirakNature2020	doi:10.1038/s41586-020-03053-2	ENA:PRJEB38555 & Harvard Medical School institutional link: https://reich.hms.harvard.edu/datasets https://reich.hms.harvard.edu/datasets	604-660 calCE (1405¬±20 BP, PSUAMS-7454)	Collores	Puerto Rico	18.05	-66.5	796565	F	PuertoRico_Collores_Ceramic	54.0897	0
LOI001	Ent 6 Blq 12.8	tooth	NagelePosthScience2020	doi:10.1126/science.aba8697	ENA:PRJEB37518	1283-1388 calCE (663¬±15 BP, MAMS-42236)	Santa Isabel, Los Indios	Puerto Rico	17.961	-66.413	126165	M	PuertoRico_LosIndios_Ceramic	n/a (too few SNPs)	n/a (too few SNPs)
I13326	4849/ANTPA.000163 B (Monserrate site, Skeleton B, section B-5, level 1.25 meters, Mound A)	petrous	FernandesSirakNature2020	doi:10.1038/s41586-020-03053-2	ENA:PRJEB38555 & Harvard Medical School institutional link: https://reich.hms.harvard.edu/datasets https://reich.hms.harvard.edu/datasets	800-1100 CE	Monserrate	Puerto Rico	18.38	-65.73	746399	M	PuertoRico_Monserrate_Ceramic	41.0247	0
PDI006	388-D	tooth	NagelePosthScience2020	doi:10.1126/science.aba8697	ENA:PRJEB37518	690-1015 calCE (1162¬±60 BP, AA-82404)	Vega Baja, Paso del Indio	Puerto Rico	18.431	-66.382	177470	F	PuertoRico_PasodelIndio_Ceramic	n/a (too few SNPs)	n/a (too few SNPs)
PDI008	PI-420A	tooth	NagelePosthScience2020	doi:10.1126/science.aba8697	ENA:PRJEB37518	1219-1386 calCE (735¬±44 BP, AA-83925)	Vega Baja, Paso del Indio	Puerto Rico	18.431	-66.382	730320	F	PuertoRico_PasodelIndio_Ceramic	19.67	0
PDI009	427a	tooth	NagelePosthScience2020	doi:10.1126/science.aba8697	ENA:PRJEB37518	650-1400 CE	Vega Baja, Paso del Indio	Puerto Rico	18.431	-66.382	98425	M	PuertoRico_PasodelIndio_Ceramic	n/a (too few SNPs)	n/a (too few SNPs)
PDI010	51	tooth	NagelePosthScience2020	doi:10.1126/science.aba8697	ENA:PRJEB37518	994-1163 calCE (973¬±41 BP, AA-75123)	Vega Baja, Paso del Indio	Puerto Rico	18.431	-66.382	742737	M	PuertoRico_PasodelIndio_Ceramic	31.0421	0
PDI011	64	tooth	NagelePosthScience2020	doi:10.1126/science.aba8697	ENA:PRJEB37518	1037-1256 calCE (885¬±44 BP, AA-79346)	Vega Baja, Paso del Indio	Puerto Rico	18.431	-66.382	701535	M	PuertoRico_PasodelIndio_Ceramic	20.4096	0
PDI012013	67-D + 67-H	tooth	NagelePosthScience2020	doi:10.1126/science.aba8697	ENA:PRJEB37518	901-1159 calCE (1010¬±42 BP, AA-75124)	Vega Baja, Paso del Indio	Puerto Rico	18.431	-66.382	860134	M	PuertoRico_PasodelIndio_Ceramic	25.4056	0
PI-51	PI-51	Tooth	Nieves-ColonMolecularBiologyandEvolution2020	doi:10.1093/molbev/msz267	SRA:PRJNA557308	994-1163 calCE (973¬±41 BP)	Puerto Rico, Paso del Indio	Puerto Rico	18.4524	-66.3991	112050	M	PuertoRico_PasodelIndio_Ceramic	n/a (too few SNPs)	n/a (too few SNPs)
PDI008	PI-420A	tooth	NagelePosthScience2020	doi:10.1126/science.aba8697	ENA:PRJEB37518	1219-1386 calCE (735¬±44 BP, AA-83925)	Vega Baja, Paso del Indio	Puerto Rico	18.431	-66.382	730320	F	PuertoRico_PasodelIndio_Ceramic_dup.PDI008	19.67	0
PDI003	Ent 2A P7/U4	tooth	NagelePosthScience2020	doi:10.1126/science.aba8697	ENA:PRJEB37518	650-1400 CE	Vega Baja, Paso del Indio	Puerto Rico	18.431	-66.382	173326	F	PuertoRico_PasodelIndio_Ceramic_o	n/a (too few SNPs)	n/a (too few SNPs)
PCA001	F2 - ent 52	tooth	NagelePosthScience2020	doi:10.1126/science.aba8697	ENA:PRJEB37518	546-638 calCE (1496¬±22 BP, MAMS-43999)	Humacao, Punta Candelero	Puerto Rico	18.094	-65.789	87425	F	PuertoRico_PuntaCandelero_Ceramic	n/a (too few SNPs)	n/a (too few SNPs)
PCA002	D8 ent 46	tooth	NagelePosthScience2020	doi:10.1126/science.aba8697	ENA:PRJEB37518	500-1050 CE	Humacao, Punta Candelero	Puerto Rico	18.094	-65.789	489489	M	PuertoRico_PuntaCandelero_Ceramic	29.1393	0
PCA006	108	tooth	NagelePosthScience2020	doi:10.1126/science.aba8697	ENA:PRJEB37518	774-1020 calCE (1118¬±44 BP, AA-72884)	Humacao, Punta Candelero	Puerto Rico	18.094	-65.789	162885	M	PuertoRico_PuntaCandelero_Ceramic	n/a (too few SNPs)	n/a (too few SNPs)
PCA010	E24-D	tooth	NagelePosthScience2020	doi:10.1126/science.aba8697	ENA:PRJEB37518	500-1050 CE	Humacao, Punta Candelero	Puerto Rico	18.094	-65.789	13507	F	PuertoRico_PuntaCandelero_Ceramic_lc	n/a (too few SNPs)	n/a (too few SNPs)
PCA009	439	tooth	NagelePosthScience2020	doi:10.1126/science.aba8697	ENA:PRJEB37518	678-957 calCE (1208¬±45 BP, AA-79408)	Humacao, Punta Candelero	Puerto Rico	18.094	-65.789	225208	M	PuertoRico_PuntaCandelero_Ceramic_o	n/a (too few SNPs)	n/a (too few SNPs)
I13323	5171/ANTPA.000151 (Santa Elena/Toa Baja 2, Burial 1)	petrous	FernandesSirakNature2020	doi:10.1038/s41586-020-03053-2	ENA:PRJEB38555 & Harvard Medical School institutional link: https://reich.hms.harvard.edu/datasets https://reich.hms.harvard.edu/datasets	1224-1275 calCE (785¬±20 BP, PSUAMS-7457)	Santa Elena	Puerto Rico	18.44	-66.25	802605	F	PuertoRico_SantaElena_Ceramic	76.3719	23.8836
I13324	5171/ANTPA.000153 (Santa Elena/Toa Baja 2, Burial 2)	petrous	FernandesSirakNature2020	doi:10.1038/s41586-020-03053-2	ENA:PRJEB38555 & Harvard Medical School institutional link: https://reich.hms.harvard.edu/datasets https://reich.hms.harvard.edu/datasets	900-1300 CE	Santa Elena	Puerto Rico	18.44	-66.25	798654	F	PuertoRico_SantaElena_Ceramic	33.9623	0
I13538	5171/ANTPA.000152 (Santa Elena/Toa Baja 2, Burial 3)	petrous	FernandesSirakNature2020	doi:10.1038/s41586-020-03053-2	ENA:PRJEB38555 & Harvard Medical School institutional link: https://reich.hms.harvard.edu/datasets https://reich.hms.harvard.edu/datasets	900-1300 CE	Santa Elena	Puerto Rico	18.44	-66.25	735469	F	PuertoRico_SantaElena_Ceramic	15.0182	0
TIB001	251-H	tooth	NagelePosthScience2020	doi:10.1126/science.aba8697	ENA:PRJEB37518	560-664 calCE (1434¬±44 BP, AA-78492)	Ponce, Tibes	Puerto Rico	18.041	-66.62	115176	F	PuertoRico_Tibes_Ceramic	n/a (too few SNPs)	n/a (too few SNPs)
TIB002	257	tooth	NagelePosthScience2020	doi:10.1126/science.aba8697	ENA:PRJEB37518	773-992 calCE (1156¬±46 BP, AA-82399)	Ponce, Tibes	Puerto Rico	18.041	-66.62	288055	F	PuertoRico_Tibes_Ceramic	n/a (too few SNPs)	n/a (too few SNPs)
LAV001	68_1	tooth	NagelePosthScience2020	doi:10.1126/science.aba8697	ENA:PRJEB37518	1027-1220 calCE (920¬±50 BP, GrN-32324)	St. Lucia, Cas-en-Bas, Lavoutte site	St. Lucia	14.091	-60.926	727971	M	StLucia_Lavoutte_Ceramic	26.0449	0
LAV002	1	tooth	NagelePosthScience2020	doi:10.1126/science.aba8697	ENA:PRJEB37518	1229-1283 calCE (759¬±17 BP, MAMS-39623)	St. Lucia, Cas-en-Bas, Lavoutte site	St. Lucia	14.091	-60.926	954855	M	StLucia_Lavoutte_Ceramic	9.5538	0
LAV003	68_7	tooth	NagelePosthScience2020	doi:10.1126/science.aba8697	ENA:PRJEB37518	1265-1292 calCE (733¬±17 BP, MAMS-39624)	St. Lucia, Cas-en-Bas, Lavoutte site	St. Lucia	14.091	-60.926	840105	M	StLucia_Lavoutte_Ceramic	6.9223	0
LAV004	69_1	tooth	NagelePosthScience2020	doi:10.1126/science.aba8697	ENA:PRJEB37518	1000-1450 CE	St. Lucia, Cas-en-Bas, Lavoutte site	St. Lucia	14.091	-60.926	657058	M	StLucia_Lavoutte_Ceramic	40.6314	0
LAV005	69_5	tooth	NagelePosthScience2020	doi:10.1126/science.aba8697	ENA:PRJEB37518	1021-1166 calCE (960¬±35 BP, GrN-32330)	St. Lucia, Cas-en-Bas, Lavoutte site	St. Lucia	14.091	-60.926	710503	F	StLucia_Lavoutte_Ceramic	9.6158	0
LAV006	12	tooth	NagelePosthScience2020	doi:10.1126/science.aba8697	ENA:PRJEB37518	1000-1450 CE	St. Lucia, Cas-en-Bas, Lavoutte site	St. Lucia	14.091	-60.926	689586	M	StLucia_Lavoutte_Ceramic	27.8745	0
LAV009	3	tooth	NagelePosthScience2020	doi:10.1126/science.aba8697	ENA:PRJEB37518	1277-1380 calCE (691¬±17 BP, MAMS-39626)	St. Lucia, Cas-en-Bas, Lavoutte site	St. Lucia	14.091	-60.926	38832	M	StLucia_Lavoutte_Ceramic	n/a (too few SNPs)	n/a (too few SNPs)
LAV011	67_11	tooth	NagelePosthScience2020	doi:10.1126/science.aba8697	ENA:PRJEB37518	1217-1288 calCE (770¬±35 BP, GrN-32319)	St. Lucia, Cas-en-Bas, Lavoutte site	St. Lucia	14.091	-60.926	117825	F	StLucia_Lavoutte_Ceramic	n/a (too few SNPs)	n/a (too few SNPs)
LAV012	69_2	tooth	NagelePosthScience2020	doi:10.1126/science.aba8697	ENA:PRJEB37518	1290-1405 calCE (620¬±40 BP, GrN-32329)	St. Lucia, Cas-en-Bas, Lavoutte site	St. Lucia	14.091	-60.926	45703	F	StLucia_Lavoutte_Ceramic	n/a (too few SNPs)	n/a (too few SNPs)
Anzick	#N/A	bone (rib) and bone (cranial)	RasmussenNature2014	doi:10.1038/nature13025	SRA:SRX381032	10797-10726 calBCE (10705±35 BP, CAMS-80538)	Montana, Anzick Ranch	USA	45.9931	-110.661	1134177	M	USA_Anzick_realigned.SG	290.926	0
523a	RM, 523a	Femur	ScheibScience2018	doi:10.1126/science.aar6851	ENA:PRJEB25445	1800-1900 CE	Palm Site	USA	60.26	-150.19	580610	M	USA_AK_Athabskan.SG	79.0773	24.4742
I1118	377811 (Drawer 1)	bone (rib)	FlegontovNature2019	doi:10.1038/s41586-019-1251-y	ENA:PRJEB30575	1450-1820 calCE (1111¬±42 BP, AA-46433)	Alaska, Aleutian Islands, Kagamil Island Warm Cave	USA	52.9931	-169.712	759449	F	USA_AK_NeoAleut	234.057	72.1624
I1123	377918 (Drawer 1)	bone (rib)	FlegontovNature2019	doi:10.1038/s41586-019-1251-y	ENA:PRJEB30575	1450-1820 calCE (1088¬±41 BP, AA-57430)	Alaska, Aleutian Islands, Kagamil Island Warm Cave	USA	52.9931	-169.712	134797	M	USA_AK_NeoAleut	n/a (too few SNPs)	n/a (too few SNPs)
I1124	377919 (Drawer 1)	bone (rib)	FlegontovNature2019	doi:10.1038/s41586-019-1251-y	ENA:PRJEB30575	1480-1960 calCE (1059¬±40 BP, AA-57431)	Alaska, Aleutian Islands, Kagamil Island Warm Cave	USA	52.9931	-169.712	161416	M	USA_AK_NeoAleut	n/a (too few SNPs)	n/a (too few SNPs)
I1125	378544 (Drawer 2)	bone (rib)	FlegontovNature2019	doi:10.1038/s41586-019-1251-y	ENA:PRJEB30575	1240-1510 calCE (1410¬±41 BP, AA-57438)	Alaska, Aleutian Islands, Ship Rock Island	USA	53.3706	-167.83	628672	M	USA_AK_NeoAleut	39.588	0
I1127	377814 (Drawer 3)	bone (rib)	FlegontovNature2019	doi:10.1038/s41586-019-1251-y	ENA:PRJEB30575	1350-1680 calCE (1227¬±45 BP, AA-46427)	Alaska, Aleutian Islands, Kagamil Island Warm Cave	USA	52.9931	-169.712	661845	F	USA_AK_NeoAleut	113.521	0
I1128	377915 (Drawer 3)	bone (rib)	FlegontovNature2019	doi:10.1038/s41586-019-1251-y	ENA:PRJEB30575	1390-1700 calCE (1200¬±41 BP, AA-57428)	Alaska, Aleutian Islands, Kagamil Island Warm Cave	USA	52.9931	-169.712	347416	F	USA_AK_NeoAleut	n/a (too few SNPs)	n/a (too few SNPs)
I1129	377917 (Drawer 3)	bone (rib)	FlegontovNature2019	doi:10.1038/s41586-019-1251-y	ENA:PRJEB30575	1390-1720 calCE (1182¬±45 BP, AA-46432)	Alaska, Aleutian Islands, Kagamil Island Warm Cave	USA	52.9931	-169.712	487758	M	USA_AK_NeoAleut	60.595	0
I0712	378623 (Drawer 1)	bone (rib)	FlegontovNature2019	doi:10.1038/s41586-019-1251-y	ENA:PRJEB30575	690-1080 calCE (1918¬±43 BP, AA-57414)	Alaska, Aleutian Islands, Umnak Island, Chaluka Midden	USA	52.9884	-168.821	395462	F	USA_AK_PaleoAleut	n/a (too few SNPs)	n/a (too few SNPs)
I0719	378620 (Drawer 2)	bone (rib)	FlegontovNature2019	doi:10.1038/s41586-019-1251-y	ENA:PRJEB30575	1250-1640 calCE (1348¬±82 BP, AA-46416)	Alaska, Aleutian Islands, Umnak Island, Chaluka Midden	USA	52.9884	-168.821	908771	M	USA_AK_PaleoAleut	51.3959	0
I0721	378628 (Drawer 3)	bone (rib)	FlegontovNature2019	doi:10.1038/s41586-019-1251-y	ENA:PRJEB30575	350 calBCE - 110 calCE (2838¬±48 BP, AA-46421)	Alaska, Aleutian Islands, Umnak Island, Chaluka Midden	USA	52.9884	-168.821	28216	M	USA_AK_PaleoAleut	n/a (too few SNPs)	n/a (too few SNPs)
I1126	378622 (Drawer 2)	bone (rib)	FlegontovNature2019	doi:10.1038/s41586-019-1251-y	ENA:PRJEB30575	730-1240 calCE (1830¬±84 BP, AA-46418)	Alaska, Aleutian Islands, Umnak Island, Chaluka Midden	USA	52.9884	-168.821	101846	M	USA_AK_PaleoAleut	n/a (too few SNPs)	n/a (too few SNPs)
I0719	378620 (Drawer 2)	bone (rib)	FlegontovNature2019	doi:10.1038/s41586-019-1251-y	ENA:PRJEB30575	1250-1640 calCE (1348¬±82 BP, AA-46416)	Alaska, Aleutian Islands, Umnak Island, Chaluka Midden	USA	52.9884	-168.821	908771	M	USA_AK_PaleoAleut.SG	51.3959	0
ShukaKaa	Shuka Kaa	tooth (molar)	LindoPNAS2017	doi:10.1073/pnas.1620410114	SRA:PRJNA356890	8550-8295 calBCE (9200¬±50 BP)	Alaska, Prince of Wales Island, On Your Knees Cave	USA	56.3333	-133.592	25241	M	USA_AK_Prehistoric.SG	n/a (too few SNPs)	n/a (too few SNPs)
TrailCreek	TrailCreek	..	MorenoMayarScience2018	doi:10.1126/science.aav2621	ENA:PRJEB29074	7181-6829 calBCE (8085¬±40 BP, OxA-37281)	Alaska, Trail Creek	USA	65.79	-163.41	318675	F	USA_Alaska_TrailCreek_9000BP.SG	n/a (too few SNPs)	n/a (too few SNPs)
USR1	USR1	petrous	MorenoMayarNature2017	doi:10.1038/nature25173	ENA:PRJEB20398	9700-9250 BCE	Upward Sun River	USA	64.22	-145.7	1150036	F	USA_Ancient_Beringian.SG	258.675	24.6691
USR2	USR2	petrous	MorenoMayarNature2017	doi:10.1038/nature25173	ENA:PRJEB20398	9700-9250 BCE	Upward Sun River	USA	64.22	-145.7	149939	F	USA_Ancient_Beringian.SG	n/a (too few SNPs)	n/a (too few SNPs)
CH-01	JRJ, Burial #1	Tooth	ScheibScience2018	doi:10.1126/science.aar6851	ENA:PRJEB25445	416-545 calCE (1600¬±30 BP, BA-443411)	California, Carpenteria	USA	34.3992	-119.516	4939	F	USA_CA_Carpinteria_1500BP_contam_lc.SG	n/a (too few SNPs)	n/a (too few SNPs)
NC	RM, NC	Tooth	ScheibScience2018	doi:10.1126/science.aar6851	ENA:PRJEB25445	571-651 calCE (1450¬±30 BP, BA-443413)	New Cuyama, CA	USA	34.9481	-119.689	425334	M	USA_CA_NewCuyama_1300BP.SG	81.4473	24.6813
PS-04	SDMM, 17751	Tooth	ScheibScience2018	doi:10.1126/science.aar6851	ENA:PRJEB25445	100-700 CE	Point Sal, CA	USA	34.9014	-120.648	8012	F	USA_CA_PointSal_1500BP_lc.SG	n/a (too few SNPs)	n/a (too few SNPs)
PS-02	SDMM, 17749	Tooth	ScheibScience2018	doi:10.1126/science.aar6851	ENA:PRJEB25445	100-700 CE	Point Sal, CA	USA	34.9014	-120.648	42111	F	USA_CA_PointSal_1500BP.SG	n/a (too few SNPs)	n/a (too few SNPs)
PS-03	SDMM, 17750	Tooth	ScheibScience2018	doi:10.1126/science.aar6851	ENA:PRJEB25445	416-575 calCE (1574¬±40 BP, UBA-31911)	Point Sal, CA	USA	34.9014	-120.648	111798	M	USA_CA_PointSal_1500BP.SG	n/a (too few SNPs)	n/a (too few SNPs)
PS-06	SDMM, 17753	Tooth	ScheibScience2018	doi:10.1126/science.aar6851	ENA:PRJEB25445	417-580 calCE (1570¬±41 BP, UBA-31912)	Point Sal, CA	USA	34.9014	-120.648	794512	M	USA_CA_PointSal_1500BP.SG	66.166	0
PS-07	SDMM, 17806	Tooth	ScheibScience2018	doi:10.1126/science.aar6851	ENA:PRJEB25445	422-585 calCE (1559¬±38 BP, UBA-31913)	Point Sal, CA	USA	34.9014	-120.648	246119	M	USA_CA_PointSal_1500BP.SG	n/a (too few SNPs)	n/a (too few SNPs)
PS-09	SDMM, 17808	Tooth	ScheibScience2018	doi:10.1126/science.aar6851	ENA:PRJEB25445	100-700 CE	Point Sal, CA	USA	34.9014	-120.648	51682	M	USA_CA_PointSal_1500BP.SG	n/a (too few SNPs)	n/a (too few SNPs)
PS-17	SDMM, 17862	Tooth	ScheibScience2018	doi:10.1126/science.aar6851	ENA:PRJEB25445	100-700 CE	Point Sal, CA	USA	34.9014	-120.648	49849	F	USA_CA_PointSal_1500BP.SG	n/a (too few SNPs)	n/a (too few SNPs)
PS-23	SDMM, 17868	Tooth	ScheibScience2018	doi:10.1126/science.aar6851	ENA:PRJEB25445	100-700 CE	Point Sal, CA	USA	34.9014	-120.648	23539	F	USA_CA_PointSal_1500BP.SG	n/a (too few SNPs)	n/a (too few SNPs)
PS-34	SDMM, 18276	petrous	ScheibScience2018	doi:10.1126/science.aar6851	ENA:PRJEB25445	100-700 CE	Point Sal, CA	USA	34.9014	-120.648	100754	M	USA_CA_PointSal_1500BP.SG	n/a (too few SNPs)	n/a (too few SNPs)
CT-01	SDMM, 1973-36-1	Tooth	ScheibScience2018	doi:10.1126/science.aar6851	ENA:PRJEB25445	1440-1634 calCE (387¬±38 BP, UBA-31907)	San Catalina Island, CA	USA	33.3833	-118.417	1070383	M	USA_CA_SanCatalina_400BP.SG	137.534	0
CT-02	SDMM, 1986-22-0007-E	Tooth	ScheibScience2018	doi:10.1126/science.aar6851	ENA:PRJEB25445	1400-1700 CE	San Catalina Island, CA	USA	33.3833	-118.417	23205	F	USA_CA_SanCatalina_400BP.SG	n/a (too few SNPs)	n/a (too few SNPs)
SC-02	SDMM, 2085	Tooth	ScheibScience2018	doi:10.1126/science.aar6851	ENA:PRJEB25445	700-1300 CE	San Clemente Island, CA	USA	32.9	-118.5	6080	F	USA_CA_SanClemente_900BP_lc.SG	n/a (too few SNPs)	n/a (too few SNPs)
SC-01	SDMM, 2084	Tooth	ScheibScience2018	doi:10.1126/science.aar6851	ENA:PRJEB25445	700-1300 CE	San Clemente Island, CA	USA	32.9	-118.5	214943	F	USA_CA_SanClemente_900BP.SG	n/a (too few SNPs)	n/a (too few SNPs)
SC-03	SDMM, 2086	Tooth	ScheibScience2018	doi:10.1126/science.aar6851	ENA:PRJEB25445	890-1039 calCE (1055¬±38 BP, UBA-31908)	San Clemente Island, CA	USA	32.9	-118.5	66030	F	USA_CA_SanClemente_900BP.SG	n/a (too few SNPs)	n/a (too few SNPs)
SC-04	SDMM, 2087	Tooth	ScheibScience2018	doi:10.1126/science.aar6851	ENA:PRJEB25445	1039-1255 calCE (884¬±41 BP, UBA-31909)	San Clemente Island, CA	USA	32.9	-118.5	214210	F	USA_CA_SanClemente_900BP.SG	n/a (too few SNPs)	n/a (too few SNPs)
SC-05	SDMM, 1971-78-1	Tooth	ScheibScience2018	doi:10.1126/science.aar6851	ENA:PRJEB25445	775-1025 calCE (1101¬±41 BP, UBA-31910)	San Clemente Island, CA	USA	32.9	-118.5	1113208	F	USA_CA_SanClemente_900BP.SG	84.5286	0
SC-06	SDMM, 1972-60-1	Tooth	ScheibScience2018	doi:10.1126/science.aar6851	ENA:PRJEB25445	700-1300 CE	San Clemente Island, CA	USA	32.9	-118.5	182097	M	USA_CA_SanClemente_900BP.SG	n/a (too few SNPs)	n/a (too few SNPs)
SC-07	SDMM, 1975-14-1	petrous	ScheibScience2018	doi:10.1126/science.aar6851	ENA:PRJEB25445	700-1300 CE	San Clemente Island, CA	USA	32.9	-118.5	223623	F	USA_CA_SanClemente_900BP.SG	n/a (too few SNPs)	n/a (too few SNPs)
Ala1	RM, Ala1	Tooth	ScheibScience2018	doi:10.1126/science.aar6851	ENA:PRJEB25445	1400-1900 CE	Síi Túupentak (ALA-565/H), San Francisco Bay	USA	37.5944	-121.889	321839	F	USA_CA_SanFranciscoBay_300BP.SG	n/a (too few SNPs)	n/a (too few SNPs)
SM-01	MDLH, PE7066	Tooth	ScheibScience2018	doi:10.1126/science.aar6851	ENA:PRJEB25445	1286-1396 calCE (641¬±25 BP)	San Miguel Island, CA	USA	34.0333	-120.383	110375	M	USA_CA_SanMiguel_650BP.SG	n/a (too few SNPs)	n/a (too few SNPs)
SM-02	MDLH, PE7076	Tooth	ScheibScience2018	doi:10.1126/science.aar6851	ENA:PRJEB25445	1174-1269 calCE (826¬±26 BP)	San Miguel Island, CA	USA	34.0333	-120.383	971662	F	USA_CA_SanMiguel_650BP.SG	61.153	0
SN-10	SDMM, 16741	Tooth	ScheibScience2018	doi:10.1126/science.aar6851	ENA:PRJEB25445	3700 BCE - 1300 CE	California, San Nicolas Island	USA	33.2643	-119.539	269515	F	USA_CA_SanNicolas_1600BP_contam.SG	n/a (too few SNPs)	n/a (too few SNPs)
SN-03	SDMM, 16719	Tooth	ScheibScience2018	doi:10.1126/science.aar6851	ENA:PRJEB25445	239-535 calCE (1694¬±56 BP, UBA-31920)	California, San Nicolas Island	USA	33.2643	-119.539	255454	F	USA_CA_SanNicolas_1600BP.SG	n/a (too few SNPs)	n/a (too few SNPs)
SN-11	SDMM, 16743	Tooth	ScheibScience2018	doi:10.1126/science.aar6851	ENA:PRJEB25445	771-987 calCE (1172¬±39 BP, UBA-31916)	California, San Nicolas Island	USA	33.2643	-119.539	984658	M	USA_CA_SanNicolas_1600BP.SG	325.577	87.1336
SN-12	SDMM, 17643	Tooth	ScheibScience2018	doi:10.1126/science.aar6851	ENA:PRJEB25445	663-872 calCE (1269¬±34 BP, UBA-31921)	California, San Nicolas Island	USA	33.2643	-119.539	30714	F	USA_CA_SanNicolas_1600BP.SG	n/a (too few SNPs)	n/a (too few SNPs)
SN-13	SDMM, 17644	Tooth	ScheibScience2018	doi:10.1126/science.aar6851	ENA:PRJEB25445	1040-1257 calCE (881¬±42 BP, UBA-31915)	California, San Nicolas Island	USA	33.2643	-119.539	547948	F	USA_CA_SanNicolas_1600BP.SG	455.328	226.225
SN-15	SDMM, 17658	Tooth	ScheibScience2018	doi:10.1126/science.aar6851	ENA:PRJEB25445	78-325 calCE (1852¬±44 BP, UBA-31918)	California, San Nicolas Island	USA	33.2643	-119.539	208632	F	USA_CA_SanNicolas_1600BP.SG	n/a (too few SNPs)	n/a (too few SNPs)
SN-16	SDMM, 17661	Tooth	ScheibScience2018	doi:10.1126/science.aar6851	ENA:PRJEB25445	3700 BCE - 1300 CE	California, San Nicolas Island	USA	33.2643	-119.539	131460	F	USA_CA_SanNicolas_1600BP.SG	n/a (too few SNPs)	n/a (too few SNPs)
SN-38	SDMM, 17723	Tooth	ScheibScience2018	doi:10.1126/science.aar6851	ENA:PRJEB25445	3700 BCE - 1300 CE	California, San Nicolas Island	USA	33.2643	-119.539	89260	M	USA_CA_SanNicolas_1600BP.SG	n/a (too few SNPs)	n/a (too few SNPs)
SN-43	SDMM, 17736	Tooth	ScheibScience2018	doi:10.1126/science.aar6851	ENA:PRJEB25445	795-550 calBCE (2541¬±26 BP, OxA-34809)	California, San Nicolas Island	USA	33.2643	-119.539	29083	F	USA_CA_SanNicolas_1600BP.SG	n/a (too few SNPs)	n/a (too few SNPs)
SN-52	MDLH, PE10252	Tooth	ScheibScience2018	doi:10.1126/science.aar6851	ENA:PRJEB25445	990-1150 calCE (1013¬±26 BP, OxA-16578)	California, San Nicolas Island	USA	33.2643	-119.539	208531	F	USA_CA_SanNicolas_1600BP.SG	n/a (too few SNPs)	n/a (too few SNPs)
SN-53	MDLH, PE10250	Tooth	ScheibScience2018	doi:10.1126/science.aar6851	ENA:PRJEB25445	1165-1264 calCE (840¬±26 BP, OxA-16579)	California, San Nicolas Island	USA	33.2643	-119.539	283197	F	USA_CA_SanNicolas_1600BP.SG	n/a (too few SNPs)	n/a (too few SNPs)
SN-41	SDMM, 17732	Tooth	ScheibScience2018	doi:10.1126/science.aar6851	ENA:PRJEB25445	3650-2200 BCE	California, San Nicolas Island	USA	33.2643	-119.539	8228	F	USA_CA_SanNicolas_4800BP_lc.SG	n/a (too few SNPs)	n/a (too few SNPs)
SN-45	SDMM, 17739	Tooth	ScheibScience2018	doi:10.1126/science.aar6851	ENA:PRJEB25445	3650-2200 BCE	California, San Nicolas Island	USA	33.2643	-119.539	6620	M	USA_CA_SanNicolas_4800BP_lc.SG	n/a (too few SNPs)	n/a (too few SNPs)
SN-04	SDMM, 16732	Tooth	ScheibScience2018	doi:10.1126/science.aar6851	ENA:PRJEB25445	3081-2680 calBCE (4279¬±52 BP, UBA-31917)	California, San Nicolas Island	USA	33.2643	-119.539	44595	M	USA_CA_SanNicolas_4800BP.SG	n/a (too few SNPs)	n/a (too few SNPs)
SN-20	SDMM, 17665	Tooth	ScheibScience2018	doi:10.1126/science.aar6851	ENA:PRJEB25445	3650-2200 BCE	California, San Nicolas Island	USA	33.2643	-119.539	57964	M	USA_CA_SanNicolas_4800BP.SG	n/a (too few SNPs)	n/a (too few SNPs)
SN-25	SDMM, 17684	Tooth	ScheibScience2018	doi:10.1126/science.aar6851	ENA:PRJEB25445	2570-2297 calBCE (3940¬±40 BP, UBA-31922)	California, San Nicolas Island	USA	33.2643	-119.539	64702	M	USA_CA_SanNicolas_4800BP.SG	n/a (too few SNPs)	n/a (too few SNPs)
SN-31	SDMM, 17702	Tooth	ScheibScience2018	doi:10.1126/science.aar6851	ENA:PRJEB25445	3650-2200 BCE	California, San Nicolas Island	USA	33.2643	-119.539	11419	M	USA_CA_SanNicolas_4800BP.SG	n/a (too few SNPs)	n/a (too few SNPs)
SN-32	SDMM, 17703	Tooth	ScheibScience2018	doi:10.1126/science.aar6851	ENA:PRJEB25445	3341-2934 calBCE (4455¬±46 BP, UBA-31919)	California, San Nicolas Island	USA	33.2643	-119.539	114216	M	USA_CA_SanNicolas_4800BP.SG	n/a (too few SNPs)	n/a (too few SNPs)
SN-37	SDMM, 17720	petrous	ScheibScience2018	doi:10.1126/science.aar6851	ENA:PRJEB25445	3650-2200 BCE	California, San Nicolas Island	USA	33.2643	-119.539	89991	F	USA_CA_SanNicolas_4800BP.SG	n/a (too few SNPs)	n/a (too few SNPs)
SN-39	SDMM, 17728	Tooth	ScheibScience2018	doi:10.1126/science.aar6851	ENA:PRJEB25445	3650-2200 BCE	California, San Nicolas Island	USA	33.2643	-119.539	179693	F	USA_CA_SanNicolas_4800BP.SG	n/a (too few SNPs)	n/a (too few SNPs)
SN-44	SDMM, 17737	Tooth	ScheibScience2018	doi:10.1126/science.aar6851	ENA:PRJEB25445	3626-3194 calBCE (4647¬±54 BP, UBA-32254)	California, San Nicolas Island	USA	33.2643	-119.539	1097545	M	USA_CA_SanNicolas_4800BP.SG	688.231	247.849
SN-48	SDMM, 1961-36-1	Tooth	ScheibScience2018	doi:10.1126/science.aar6851	ENA:PRJEB25445	3650-2200 BCE	California, San Nicolas Island	USA	33.2643	-119.539	265715	F	USA_CA_SanNicolas_4800BP.SG	n/a (too few SNPs)	n/a (too few SNPs)
SN-54	SK, 28F-140 ID 133	Tooth	ScheibScience2018	doi:10.1126/science.aar6851	ENA:PRJEB25445	2835-2206 calBCE (3960¬±70 BP, Beta-124308)	California, San Nicolas Island	USA	33.2643	-119.539	193384	M	USA_CA_SanNicolas_4800BP.SG	n/a (too few SNPs)	n/a (too few SNPs)
SN-55	SK, 257-69 Burial #1	Tooth	ScheibScience2018	doi:10.1126/science.aar6851	ENA:PRJEB25445	3650-2200 BCE	California, San Nicolas Island	USA	33.2643	-119.539	11760	M	USA_CA_SanNicolas_4800BP.SG	n/a (too few SNPs)	n/a (too few SNPs)
SN-56	SK, 257-76 Burial #8	Tooth	ScheibScience2018	doi:10.1126/science.aar6851	ENA:PRJEB25445	3650-2200 BCE	California, San Nicolas Island	USA	33.2643	-119.539	12055	M	USA_CA_SanNicolas_4800BP.SG	n/a (too few SNPs)	n/a (too few SNPs)
SN-57	SK, 257-80 Burial #12	Tooth	ScheibScience2018	doi:10.1126/science.aar6851	ENA:PRJEB25445	3650-2200 BCE	California, San Nicolas Island	USA	33.2643	-119.539	19967	M	USA_CA_SanNicolas_4800BP.SG	n/a (too few SNPs)	n/a (too few SNPs)
SN-59	SK, 28F - 137	Tooth	ScheibScience2018	doi:10.1126/science.aar6851	ENA:PRJEB25445	3328-2924 calBCE (4430¬±30 BP, NOSAMS-34058)	California, San Nicolas Island	USA	33.2643	-119.539	76868	M	USA_CA_SanNicolas_4800BP.SG	n/a (too few SNPs)	n/a (too few SNPs)
SN-60	SK, 28F-70 Burial #2	Rib	ScheibScience2018	doi:10.1126/science.aar6851	ENA:PRJEB25445	2835-2206 calBCE (3960¬±70 BP, Beta-124308)	California, San Nicolas Island	USA	33.2643	-119.539	10321	M	USA_CA_SanNicolas_4800BP.SG	n/a (too few SNPs)	n/a (too few SNPs)
CR-01	SDMM, 16713	Tooth	ScheibScience2018	doi:10.1126/science.aar6851	ENA:PRJEB25445	774-1022 calCE (1111¬±39 BP, UBA-31906)	San Cruz Island, CA	USA	34.0036	-119.726	1091129	F	USA_CA_SantaCruz_1000BP.SG	46.8614	0
Lovelock1	Lovelock1	..	MorenoMayarScience2018	doi:10.1126/science.aav2621	ENA:PRJEB29074	49 calBCE - 110 calCE (2001¬±28 BP, AA-R-24197)	Lovelock Cave, Nevada, US	USA	39.96	-118.56	742656	F	USA_Nevada_LovelockCave_1850BP.SG	38.9836	0
Lovelock2	Lovelock2	..	MorenoMayarScience2018	doi:10.1126/science.aav2621	ENA:PRJEB29074	26-207 calCE (1925¬±29 BP, AA-R-24198)	Lovelock Cave, Nevada, US	USA	39.96	-118.56	1149313	F	USA_Nevada_LovelockCave_1850BP.SG	90.9655	0
Lovelock4	Lovelock4	..	MorenoMayarScience2018	doi:10.1126/science.aav2621	ENA:PRJEB29074	126-313 calCE (1836¬±28 BP, AA-R-24200)	Lovelock Cave, Nevada, US	USA	39.96	-118.56	377348	M	USA_Nevada_LovelockCave_1850BP.SG	126.153	0
Lovelock3	Lovelock3	..	MorenoMayarScience2018	doi:10.1126/science.aav2621	ENA:PRJEB29074	1270-1384 calCE (703¬±26 BP, AA-R-24199)	Lovelock Cave, Nevada, US	USA	39.96	-118.56	1149446	F	USA_Nevada_LovelockCave_600BP.SG	40.1747	0
AHUR_2064	AHUR_2064	..	MorenoMayarScience2018	doi:10.1126/science.aav2621	ENA:PRJEB29074	9229-8816 calBCE (9615¬±50 BP, OxA-36200)	Nevada, Spirit Cave	USA	37.41	-122.08	1149358	M	USA_Nevada_SpiritCave_11000BP.SG	100.27	0
AHUR770c	AHUR770c	..	MorenoMayarScience2018	doi:10.1126/science.aav2621	ENA:PRJEB29074	9252-8816 calBCE (9645¬±65 BP, OxA-36201)	Nevada, Spirit Cave	USA	37.41	-122.08	87275	M	USA_Nevada_SpiritCave_11000BP.SG	n/a (too few SNPs)	n/a (too few SNPs)
I2717	H/3665, RG006 (room 33)	tooth	KennettNatureCommunications2017	doi:10.1038/ncomms14115	SRA:SRP094965	1026-1154 calCE (970¬±15 BP, UCIAMS-145221)	New Mexico, Pueblo Bonito	USA	36.05	-107.95	137411	F	USA_NM_Chaco	n/a (too few SNPs)	n/a (too few SNPs)
I2718	H/3666, RG007 (room 33)	tooth	KennettNatureCommunications2017	doi:10.1038/ncomms14115	SRA:SRP094965	885-980 calCE (1130¬±15 BP, UCIAMS-148198)	New Mexico, Pueblo Bonito	USA	36.05	-107.95	41381	F	USA_NM_Chaco	n/a (too few SNPs)	n/a (too few SNPs)
I2719	H/3668, RG008 (room 33)	tooth	KennettNatureCommunications2017	doi:10.1038/ncomms14115	SRA:SRP094965	993-1031 calCE (1020¬±15 BP, UCIAMS-145227)	New Mexico, Pueblo Bonito	USA	36.05	-107.95	96378	M	USA_NM_Chaco	n/a (too few SNPs)	n/a (too few SNPs)
kennewick	Kennewick Man	bone	RasmussenNature2015	doi:10.1038/nature14625	SRA:SRS937952 & http://purl.stanford.edu/bg616nn8691	7250-6390 calBCE (8410¬±60 BP, UCR3476/CAMS-29578)	Washington State, Kennewick, Columbia River	USA	46.2114	-119.136	491338	M	USA_WA_Kennewick.SG	57.9364	0
I17889	3456 (L-10, 565)	petrous	FernandesSirakNature2020	doi:10.1038/s41586-020-03053-2	ENA:PRJEB38555 & Harvard Medical School institutional link: https://reich.hms.harvard.edu/datasets https://reich.hms.harvard.edu/datasets	411-381 calBCE (2330¬±20 BP, PSUAMS-7364)	Las Locas	Venezuela	10.03	-69.64	666500	M	Venezuela_LasLocas_Ceramic	161.14	0
I17890	3457 (L-10, 1793)	petrous	FernandesSirakNature2020	doi:10.1038/s41586-020-03053-2	ENA:PRJEB38555 & Harvard Medical School institutional link: https://reich.hms.harvard.edu/datasets https://reich.hms.harvard.edu/datasets	385-206 calBCE (2240¬±20 BP, PSUAMS-8214)	Las Locas	Venezuela	10.03	-69.64	689283	M	Venezuela_LasLocas_Ceramic	122.51	0
I17891	3458 (L-10, 1788)	petrous	FernandesSirakNature2020	doi:10.1038/s41586-020-03053-2	ENA:PRJEB38555 & Harvard Medical School institutional link: https://reich.hms.harvard.edu/datasets https://reich.hms.harvard.edu/datasets	381-203 calBCE (2230¬±20 BP, PSUAMS-8215)	Las Locas	Venezuela	10.03	-69.64	646236	M	Venezuela_LasLocas_Ceramic	250.036	23.8975
I17892	3459 (L-10-4-10, 567)	petrous	FernandesSirakNature2020	doi:10.1038/s41586-020-03053-2	ENA:PRJEB38555 & Harvard Medical School institutional link: https://reich.hms.harvard.edu/datasets https://reich.hms.harvard.edu/datasets	409-365 calBCE (2315¬±20 BP, PSUAMS-7365)	Las Locas	Venezuela	10.03	-69.64	644661	M	Venezuela_LasLocas_Ceramic	162.591	28.3138
I17893	3460 (L-10-33 E4, 1791)	petrous	FernandesSirakNature2020	doi:10.1038/s41586-020-03053-2	ENA:PRJEB38555 & Harvard Medical School institutional link: https://reich.hms.harvard.edu/datasets https://reich.hms.harvard.edu/datasets	376-201 calBCE (2220¬±20 BP, PSUAMS-8225)	Las Locas	Venezuela	10.03	-69.64	652965	F	Venezuela_LasLocas_Ceramic	48.0939	0
I17894	3461 (L-104-1, 1775)	petrous	FernandesSirakNature2020	doi:10.1038/s41586-020-03053-2	ENA:PRJEB38555 & Harvard Medical School institutional link: https://reich.hms.harvard.edu/datasets https://reich.hms.harvard.edu/datasets	395-209 calBCE (2265¬±20 BP, PSUAMS-8216)	Las Locas	Venezuela	10.03	-69.64	651380	M	Venezuela_LasLocas_Ceramic	169.809	59.6387
I17895	3462 (LARA QUIBOR L-104-11, 1787)	petrous	FernandesSirakNature2020	doi:10.1038/s41586-020-03053-2	ENA:PRJEB38555 & Harvard Medical School institutional link: https://reich.hms.harvard.edu/datasets https://reich.hms.harvard.edu/datasets	450-150 BCE	Las Locas	Venezuela	10.03	-69.64	655833	F	Venezuela_LasLocas_Ceramic	252.53	69.5167
I17896	3463 (L-104-4, 1778 A)	petrous	FernandesSirakNature2020	doi:10.1038/s41586-020-03053-2	ENA:PRJEB38555 & Harvard Medical School institutional link: https://reich.hms.harvard.edu/datasets https://reich.hms.harvard.edu/datasets	450-150 BCE	Las Locas	Venezuela	10.03	-69.64	648342	M	Venezuela_LasLocas_Ceramic	75.4914	0
I0748	77-85-10/13546.0.1	tooth	NakatsukaNature2023			1000-1250 CE	California, Los Angeles County, San Clemente Island	USA	32.9	-118.5	881980	F	USA_CA_SanClemente_800BP	685.426	499.038
I0750	77-85-10/13558.0.1	tooth	NakatsukaNature2023			1000-1250 CE	California, Los Angeles County, San Clemente Island	USA	32.9	-118.5	660730	M	USA_CA_SanClemente_800BP	272.355	30.7999
I0751	77-85-10/13548.0.1	tooth	NakatsukaNature2023			1157-1225 calCE (865±20 BP, PSUAMS-6495/UCIAMS-158549)	California, Los Angeles County, San Clemente Island	USA	32.9	-118.5	903657	F	USA_CA_SanClemente_800BP	176.278	0
I0755	77-85-10/13562.0.1	tooth	NakatsukaNature2023			1000-1250 CE	California, Los Angeles County, San Clemente Island	USA	32.9	-118.5	494149	F	USA_CA_SanClemente_800BP	405.016	34.7663
I0756	77-85-10/13560.0.1	tooth	NakatsukaNature2023			1000-1250 CE	California, Los Angeles County, San Clemente Island	USA	32.9	-118.5	817785	M	USA_CA_SanClemente_800BP	243.969	42.1249
I0758	77-85-10/13545.0.1	tooth	NakatsukaNature2023			1000-1250 CE	California, Los Angeles County, San Clemente Island	USA	32.9	-118.5	728576	F	USA_CA_SanClemente_800BP	312.893	78.0064
I0760	77-85-10/13554.0.1	tooth	NakatsukaNature2023			1053-1223 calCE (875±20 BP, PSUAMS-6496/UCIAMS-158550)	California, Los Angeles County, San Clemente Island	USA	32.9	-118.5	902039	F	USA_CA_SanClemente_800BP	257.636	44.0934
I11244	Breschini No. 5	tooth	NakatsukaNature2023			988-1163 calCE (1065±, EZV-00225)	California, Castroville	USA	36.75	-121.75	566270	F	USA_CA_CastroVille_900BP	106.446	0
I11256	Breschini No. 2	tooth	NakatsukaNature2023			1300-1800 CE	California, Carmel	USA	36.55	-121.917	513204	M	USA_CA_Carmel_600BP	121.412	85.5475
I11257	Breschini No. 1	tooth	NakatsukaNature2023			1300-1800 CE	California, Carmel	USA	36.55	-121.917	723177	M	USA_CA_Carmel_600BP	83.1164	20.176
I11259	Breschini No. 3	petrous	NakatsukaNature2023			1300-1800 CE	California, Carmel	USA	36.55	-121.917	702802	F	USA_CA_Carmel_600BP	92.1623	0
I11260	Breschini No. 4	petrous	NakatsukaNature2023			1300-1800 CE	California, Carmel	USA	36.55	-121.917	735153	M	USA_CA_Carmel_600BP	143.922	0
I11262	NA-CA-17-12-4	petrous	NakatsukaNature2023			896-1020 calCE (1080±15 BP, PSUAMS-4880)	California, Carpinteria, Shalwaj, CA-SBA-17	USA	34.418	-119.619	734032	F	USA_CA_SantaBarbara_900BP	51.0777	0
I11283	NA-CA-28-12-1, INDIV. 2	petrous	NakatsukaNature2023			432-551 calCE (1570±15 BP, PSUAMS-4896)	California, Santa Barbara, Burton Mound, CA-SBA-28	USA	34.4095	-119.692	741112	F	USA_CA_SantaBarbara_1700BP	90.1828	0
I11284	NA-CA-46A-12-26	petrous	NakatsukaNature2023			672-820 calCE (1265±20 BP, PSUAMS-13126)	California, Goleta, Mescalitan Island, Goleta, CA-SBA-46A	USA	34.4192	-119.832	712796	M	USA_CA_Goleta_1100BP	..	..
I11287	NA-CA-52-12-13 (CA-SBA-52, Trench 7, Section A, burial at 29")	petrous	NakatsukaNature2023			41 calBCE - 106 calCE (1990±15 BP, PSUAMS-4897)	California, Goleta, Campbell No. 2, CA-SBA-52	USA	34.4228	-119.857	760927	F	USA_CA_Goleta_1900BP	71.7515	0
I11288	NA-CA-52-12-14 (CA-SBA-52, Trench 8, Section B, burial at 31")	petrous	NakatsukaNature2023			2918-2885 calBCE (4290±20 BP, PSUAMS-4898)	California, Goleta, Campbell No. 2, CA-SBA-52	USA	34.4228	-119.857	750476	M	USA_CA_Goleta_4800BP	89.7562	0
I11291	NA-CA-7-12-14 | NA-CA-7-12-14 (CA-SBA-7, Trench X, burial at 36")	petrous	NakatsukaNature2023			5216-5045 calBCE (6190±25 BP, PSUAMS-4782)	California, Carpinteria, Mishopshnow, CA-SBA-7	USA	34.3858	-119.512	542168	F	USA_CA_Carpinteria_7000BP	170.36	79.689
I11292	NA-CA-7-12-2	petrous	NakatsukaNature2023			5250-5000 BCE	California, Carpinteria, Mishopshnow, CA-SBA-7	USA	34.3858	-119.512	467417	M	USA_CA_Carpinteria_7000BP	172.277	26.4913
I11293	SK 127	petrous	NakatsukaNature2023			700-1000 CE	California, Goleta, Tecolote No. 1, CA-SBA-72	USA	34.4301	-119.916	783985	M	USA_CA_Goleta_1100BP	104.859	0
I11294	NA-CA-73-12-4	petrous	NakatsukaNature2023			428-540 calCE (1590±15 BP, PSUAMS-4761)	California, Goleta, Tecolote No. 2, CA-SBA-73	USA	34.43	-119.917	645537	F	USA_CA_Goleta_1500BP	28.735	0
I11295	NA-CA-78-12-2	petrous	NakatsukaNature2023			1300-1800 CE	California, Santa Barbara Co., Mikiw, CA-SBA-78	USA	34.4406	-119.964	777998	F	USA_CA_Goleta_400BP	65.5868	0
I11296	NA-CA-81-12-9	petrous	NakatsukaNature2023			805-773 calBCE (2590±20 BP, PSUAMS-4900)	California, Santa Barbara Co., Las Llagas No. 1, CA-SBA-81	USA	34.4559	-119.999	775900	M	USA_CA_Goleta_2600BP	99.9013	57.3095
I11557.SG	NA-CA-131.3A-12-2	petrous	NakatsukaNature2023			5726-5631 calBCE (6785±30 BP, PSUAMS-5726)	California, Santa Rosa Island, Tecolote Point, CA-SRI-3	USA	34.0048	-120.185	1064679	F	USA_CA_SantaRosa_7400BP.SG	355.302	108.316
I11558	NA-CA-131.3A-12-9	petrous	NakatsukaNature2023			5724-5631 calBCE (6780±30 BP, PSUAMS-5727)	California, Santa Rosa Island, Tecolote Point, CA-SRI-3	USA	34.0048	-120.185	835299	F	USA_CA_SantaRosa_7400BP	281.316	29.5635
I11559	4615 (CA-VEN-61)	petrous	NakatsukaNature2023			433-571 calCE (1555±20 BP, PSUAMS-5728)	California, Ojai, Soule Park, CA-VEN-61	USA	34.4436	-119.231	851252	F	USA_CA_Ojai_1400BP	64.9669	0
I11967	NA-CA-131.2A-12-12	petrous	NakatsukaNature2023			993-1027 calCE (1030±15 BP, PSUAMS-5731)	California, Santa Rosa Island, Skull Gulch, CA-SRI-2A	USA	34.0019	-120.192	826952	F	USA_CA_LHolocene_Barbareno_Chumash	..	..
I11968	NA-CA-131.5A-12-5	petrous	NakatsukaNature2023			1614-1461 calBCE (3270±25 BP, PSUAMS-5768)	California, Santa Rosa Island, Survey Point, CA-SRI-5A	USA	34.0039	-120.179	533958	M	USA_CA_SantaRosa_3200BP	472.601	241.17
I11969	NA-CA-131.5A-12-7	petrous	NakatsukaNature2023			1607-1450 calBCE (3255±20 BP, PSUAMS-5769)	California, Santa Rosa Island, Survey Point, CA-SRI-5A	USA	34.0039	-120.179	849792	F	USA_CA_SantaRosa_3200BP	230.015	59.8223
I11970	NA-CA-VEN-61-12-12	petrous	NakatsukaNature2023			400-600 CE	California, Ojai, Soule Park, CA-VEN-61	USA	34.4436	-119.231	849346	M	USA_CA_Ojai_1400BP	129.582	59.4121
I11983	TS859A (box 2, #4, D300) | TS866A (#4, D300)	petrous	NakatsukaNature2023			100-1000 CE	Zape	Mexico	25.8125	-105.792	952411	M	Mexico_CuevaDeLosMuertosChiquitos_1100BP	30.1833	0
I11984	TS860A (Box 4, #2)	petrous	NakatsukaNature2023			100-1000 CE	Zape	Mexico	25.8125	-105.792	582751	F	Mexico_CuevaDeLosMuertosChiquitos_1100BP	19.2619	0
I11985	TS858A (Box 3, #5)	petrous	NakatsukaNature2023			706-881 calCE (1225±20 BP, PSUAMS-5770)	Zape	Mexico	25.8125	-105.792	848552	F	Mexico_CuevaDeLosMuertosChiquitos_1100BP	40.9107	0
I11986	TS861A (Box 5, #8)	petrous	NakatsukaNature2023			100-1000 CE	Zape	Mexico	25.8125	-105.792	490098	F	Mexico_CuevaDeLosMuertosChiquitos_1100BP	32.2996	0
I11987	TS857A (Box 2, #3, D299)	petrous	NakatsukaNature2023			100-1000 CE	Zape	Mexico	25.8125	-105.792	737535	F	Mexico_CuevaDeLosMuertosChiquitos_1100BP	16.4427	0
I11988	TS864A (1960 Z, 725A)	petrous	NakatsukaNature2023			650-773 calCE (1340±20 BP, PSUAMS-5785)	Zape	Mexico	25.8125	-105.792	830293	F	Mexico_CuevaDeLosMuertosChiquitos_1100BP	28.2343	0
I12570	TS862A (D-296, 2A)	petrous	NakatsukaNature2023			887-986 calCE (1125±15 BP, PSUAMS-12698)	Zape	Mexico	25.8125	-105.792	836546	M	Mexico_CuevaDeLosMuertosChiquitos_1100BP	14.3055	0
I12572	TS865A (Box 5, #3)	petrous	NakatsukaNature2023			773-978 calCE (1150±20 BP, PSUAMS-12709)	Zape	Mexico	25.8125	-105.792	861128	M	Mexico_CuevaDeLosMuertosChiquitos_1100BP	62.8032	0
I15170	NA-CA-CAL-29-12-B (CA-CAL-13, depth 2-3 ft.)	petrous	NakatsukaNature2023			381-535 calCE (1640±20 BP, PSUAMS-7615)	California, Calaveras County	USA	..	..	709321	M	USA_CA_CalaverasCounty_1500BP	51.3924	0
I15171	NA-CA-CAL-13-12-A.1	petrous	NakatsukaNature2023			1300-1400 CE	California, Calaveras County	USA	..	..	619920	F	USA_CA_CalaverasCounty_600BP	102.641	0
I15173	NA-CA-CAL-13-12-A.3	petrous	NakatsukaNature2023			1296-1394 calCE (635±15 BP, PSUAMS-7678)	California, Calaveras County	USA	..	..	655619	M	USA_CA_CalaverasCounty_600BP	119.476	42.4696
I15174	NA-CA-CAL-13-12-A.4	petrous	NakatsukaNature2023			1300-1400 CE	California, Calaveras County	USA	..	..	629667	M	USA_CA_CalaverasCounty_600BP	34.3103	0
I15175	NA-CA-CAL-13-12-A.5	petrous	NakatsukaNature2023			1300-1400 CE	California, Calaveras County	USA	..	..	730664	F	USA_CA_CalaverasCounty_600BP	161.583	0
I15176	NA-CA-CAL-13-12-A.6	petrous	NakatsukaNature2023			1300-1400 CE	California, Calaveras County	USA	..	..	489294	M	USA_CA_CalaverasCounty_600BP	54.3394	0
I15478.SG	NA-CA-20-12-5 (CA-SBA-20, burial at 30")	petrous	NakatsukaNature2023			3092-2917 calBCE (4390±25 BP, PSUAMS-7617)	California, Santa Barbara	USA	34.4176	-119.66	766868	M	USA_CA_SantaBarbara_4900BP.SG	160.7	0
I1864	80-28-20/22846.0.1 (Mummy 6)	tooth (molar)	NakatsukaNature2023			904-1038 calCE (1035±25 BP, PSUAMS-1359)	Coahuila, Coyote Cave	Mexico	25.42	-100.96	483063	M	Mexico_CoyoteCave_950BP	54.5195	0
I21250	SBA46A.006 (NA-CA-46A-12-3; BH02)	tooth (incisor)	NakatsukaNature2023			800-1200 CE	California, Santa Barbara, SBA-46A	USA	34.414	119.849	683743	M	USA_CA_Goleta_1000BP	66.6916	0
I21452	SBA46A.056 (NA-CA-46A-12-29; BH01)	petrous	NakatsukaNature2023			800-1200 CE	California, Santa Barbara, SBA-46A	USA	34.414	119.849	519104	M	USA_CA_Goleta_1000BP	55.6752	0
I23704	5 SON (Elemento 545A)	petrous	NakatsukaNature2023			15-126 calCE (1950±20 BP, PSUAMS-12863)	Sonora, La Playa	Mexico	30.4939	-111.521	455665	F	Mexico_Trincheras_LaPlaya_1900BP	79.683	0
I23705	7 SON (Elemento 357)	petrous	NakatsukaNature2023			906-811 calBCE (2715±25 BP, PSUAMS-12672)	Sonora, La Playa	Mexico	30.5053	-111.506	367481	M	Mexico_Trincheras_LaPlaya_2800BP	35.9557	0
I23706	8 SON (Elemento 324)	petrous	NakatsukaNature2023			823-511 calBCE	Sonora, La Playa	Mexico	30.5029	-111.509	535416	M	Mexico_Trincheras_LaPlaya_2500BP	..	..
I23707	11 SON (Entierro 3)	petrous	NakatsukaNature2023			1305-1400 calCE (605±15 BP, PSUAMS-12553)	Sonora, Cerro Trincheras, Terraza B2	Mexico	30.3917	-111.534	665193	M	Mexico_Trincheras_LaPlaya_600BP	44.7883	0
I23708	13 SON (Entierro 6 (C-101))	petrous	NakatsukaNature2023			1300-1450 CE	Sonora, Cerro Trincheras, Terraza B6	Mexico	30.3917	-111.534	569873	F	Mexico_Trincheras_LaPlaya_1100BP	270.809	133.777
I23709	14 SON (Entierro 8 (C-104))	petrous	NakatsukaNature2023			1285-1390 calCE (655±20 BP, PSUAMS-12582)	Sonora, Cerro Trincheras, Terraza B7	Mexico	30.3917	-111.534	717231	F	Mexico_Trincheras_LaPlaya_600BP	46.4727	0
I23710	15 SON (Entierro 7 (C-102))	petrous	NakatsukaNature2023			1325-1425 calCE (550±20 BP, PSUAMS-12664)	Sonora, Cerro Trincheras, Terraza B8	Mexico	30.3917	-111.534	1079341	M	Mexico_Trincheras_LaPlaya_600BP	..	..
I23711	16 SON (Entierro 10 (C-107))	petrous	NakatsukaNature2023			994-1154 calCE (990±25 BP, PSUAMS-12583)	Sonora, Cerro Trincheras, Terraza B11	Mexico	30.3917	-111.534	537758	F	Mexico_Trincheras_LaPlaya_900BP	79.7993	0
I23712	17 SON (Entierro 4)	petrous	NakatsukaNature2023			1200-1450 CE	Sonora, Cerro Trincheras, Terraza B4	Mexico	30.3917	-111.534	617035	M	Mexico_Trincheras_LaPlaya_600BP	114.67	61.5819
I2703	NA-CA-131.2B-12-14 (1)	petrous	NakatsukaNature2023			1250-1450 CE	California, Santa Rosa Island, Skull Gulch, CA-SRI-2B	USA	34.0019	-120.192	773525	M	USA_CA_LHolocene_Barbareno_Chumash	105.177	0
I2704	NA-CA-131.2B-12-14 (2)	petrous	NakatsukaNature2023			1301-1410 calCE (595±30 BP, Poz-83443)	California, Santa Rosa Island, Skull Gulch, CA-SRI-2B	USA	34.0019	-120.192	744358	F	USA_CA_LHolocene_Barbareno_Chumash	58.4909	0
I2705	NA-CA-131.2B-12-14 (3)	petrous	NakatsukaNature2023			1262-1387 calCE (710±30 BP, Poz-83444)	California, Santa Rosa Island, Skull Gulch, CA-SRI-2B	USA	34.0019	-120.192	704688	F	USA_CA_LHolocene_Barbareno_Chumash	116.347	0
I2707	NA-CA-131.2B-12-14 (5)	petrous	NakatsukaNature2023			1250-1450 CE	California, Santa Rosa Island, Skull Gulch, CA-SRI-2B	USA	34.0019	-120.192	807778	M	USA_CA_LHolocene_Barbareno_Chumash	59.6973	0
I2711	4040.1 (CA-SRI-3)	tooth	NakatsukaNature2023			5477-5372 calBCE (6455±25 BP, PSUAMS-2153)	California, Santa Rosa Island, Tecolote Point, CA-SRI-3	USA	34.0048	-120.185	540072	F	USA_CA_SantaRosa_7400BP	376.712	63.5873
I3564	NA-CA-131.41A-12-93	petrous	NakatsukaNature2023			1447-1298 calBCE (3120±25 BP, PSUAMS-2116)	California, Santa Rosa Island, Cañada Verde Dunes, CA-SRI-41	USA	34.0233	-120.133	797325	F	USA_CA_SantaRosa_3000BP	220.528	20.5601
I3565.SG	NA-CA-131.41A-12-94	petrous	NakatsukaNature2023			1260-1055 calBCE (2955±25 BP, PSUAMS-2073)	California, Santa Rosa Island, Cañada Verde Dunes, CA-SRI-41	USA	34.0233	-120.133	1144112	F	USA_CA_SantaRosa_3000BP.SG	433.298	158.275
I8235	99.1/ 123 Q01 (TS902)	petrous	NakatsukaNature2023			500-1400 CE	Sonora, Sahuaripa	Mexico	29.062	-108.921	919202	M	Mexico_Tayopa_1000BP	49.6926	0
I8236	99.1/ 126 Q01 (TS903)	petrous	NakatsukaNature2023			500-1400 CE	Sonora, Sahuaripa	Mexico	29.062	-108.921	976442	F	Mexico_Tayopa_1000BP	34.9214	0
I8237	99.1/ 132 Q01 (TS904)	petrous	NakatsukaNature2023			500-1400 CE	Sonora, Sahuaripa	Mexico	29.062	-108.921	971825	M	Mexico_Tayopa_1000BP	62.8694	0
I8238	99.1/ 134 Q01 (TS905)	petrous	NakatsukaNature2023			500-1400 CE	Sonora, Sahuaripa	Mexico	29.062	-108.921	906273	M	Mexico_Tayopa_1000BP	20.8895	0
I8239	99.1/ 137 Q01 (TS906)	petrous	NakatsukaNature2023			500-1400 CE	Sonora, Sahuaripa	Mexico	29.062	-108.921	800606	M	Mexico_Tayopa_1000BP	22.1678	0
I8240	99.1/ 148 Q01 (TS907)	petrous	NakatsukaNature2023			500-1400 CE	Sonora, Sahuaripa	Mexico	29.062	-108.921	884947	F	Mexico_Tayopa_1000BP	38.8176	0
I8241	99.1/ 149 Q01 (TS908)	petrous	NakatsukaNature2023			500-1400 CE	Sonora, Sahuaripa	Mexico	29.062	-108.921	661869	M	Mexico_Tayopa_1000BP	12.8024	0
I8363	99.1/ 1020 Q01 (TS911)	petrous	NakatsukaNature2023			500-1400 CE	Sonora, Trincheras	Mexico	30.442	-111.544	902541	M	Mexico_Trincheras_LaPlaya_1100BP	0	0
I8578	Breschini No. 13a (Burial 1)	tooth	NakatsukaNature2023			3476-3017 calBCE (Beta-215938)	California, Pacific Grove	USA	36.6167	-36.6167	673707	F	USA_CA_PacificGrove_5200BP	104.444	21.9657

## Sheet: Sup Material 2- Mod Inds
SUPPLEMENTARY DATA 1: PUBLISHED MODERN INDIVIDUALS
Genetic ID	Master ID	Publication abbreviation	doi for publication of this representation of the data	Group ID	Locality	Political Entity	Lat.	Long.	SNPs hit on autosomal targets (Computed using easystats on 1240k snpset)	SNPs hit on autosomal targets (Computed using easystats on HO snpset)	Molecular Sex
NA06984.DG	NA06984	1KGPhase3	doi:10.1038/nature15393	CEU.DG	Utah	USA	40.7608	-111.891	858548	430593	M
NA06985.DG	NA06985	1KGPhase3	doi:10.1038/nature15393	CEU.DG	Utah	USA	40.7608	-111.891	858561	430617	F
NA06986.DG	NA06986	1KGPhase3	doi:10.1038/nature15393	CEU.DG	Utah	USA	40.7608	-111.891	858538	430605	M
NA06989.DG	NA06989	1KGPhase3	doi:10.1038/nature15393	CEU.DG	Utah	USA	40.7608	-111.891	858538	430597	F
NA06994.DG	NA06994	1KGPhase3	doi:10.1038/nature15393	CEU.DG	Utah	USA	40.7608	-111.891	858536	430599	M
NA07000.DG	NA07000	1KGPhase3	doi:10.1038/nature15393	CEU.DG	Utah	USA	40.7608	-111.891	858538	430605	F
NA07037.DG	NA07037	1KGPhase3	doi:10.1038/nature15393	CEU.DG	Utah	USA	40.7608	-111.891	858544	430609	F
NA07048.DG	NA07048	1KGPhase3	doi:10.1038/nature15393	CEU.DG	Utah	USA	40.7608	-111.891	858558	430606	M
NA07051.DG	NA07051	1KGPhase3	doi:10.1038/nature15393	CEU.DG	Utah	USA	40.7608	-111.891	858547	430600	M
NA07056.DG	NA07056	1KGPhase3	doi:10.1038/nature15393	CEU.DG	Utah	USA	40.7608	-111.891	858518	430604	F
NA07347.DG	NA07347	1KGPhase3	doi:10.1038/nature15393	CEU.DG	Utah	USA	40.7608	-111.891	858549	430606	M
NA07357.DG	NA07357	1KGPhase3	doi:10.1038/nature15393	CEU.DG	Utah	USA	40.7608	-111.891	858563	430610	M
NA10847.DG	NA10847	1KGPhase3	doi:10.1038/nature15393	CEU.DG	Utah	USA	40.7608	-111.891	858562	430611	F
NA10851.DG	NA10851	1KGPhase3	doi:10.1038/nature15393	CEU.DG	Utah	USA	40.7608	-111.891	858528	430604	M
NA11829.DG	NA11829	1KGPhase3	doi:10.1038/nature15393	CEU.DG	Utah	USA	40.7608	-111.891	858558	430613	M
NA11830.DG	NA11830	1KGPhase3	doi:10.1038/nature15393	CEU.DG	Utah	USA	40.7608	-111.891	858549	430601	F
NA11831.DG	NA11831	1KGPhase3	doi:10.1038/nature15393	CEU.DG	Utah	USA	40.7608	-111.891	858556	430615	M
NA11832.DG	NA11832	1KGPhase3	doi:10.1038/nature15393	CEU.DG	Utah	USA	40.7608	-111.891	858526	430613	F
NA11840.DG	NA11840	1KGPhase3	doi:10.1038/nature15393	CEU.DG	Utah	USA	40.7608	-111.891	858554	430602	F
NA11843.DG	NA11843	1KGPhase3	doi:10.1038/nature15393	CEU.DG	Utah	USA	40.7608	-111.891	858545	430605	M
NA11881.DG	NA11881	1KGPhase3	doi:10.1038/nature15393	CEU.DG	Utah	USA	40.7608	-111.891	858547	430604	M
NA11892.DG	NA11892	1KGPhase3	doi:10.1038/nature15393	CEU.DG	Utah	USA	40.7608	-111.891	858545	430609	F
NA11893.DG	NA11893	1KGPhase3	doi:10.1038/nature15393	CEU.DG	Utah	USA	40.7608	-111.891	858535	430603	M
NA11894.DG	NA11894	1KGPhase3	doi:10.1038/nature15393	CEU.DG	Utah	USA	40.7608	-111.891	858561	430605	F
NA11918.DG	NA11918	1KGPhase3	doi:10.1038/nature15393	CEU.DG	Utah	USA	40.7608	-111.891	858543	430602	F
NA11919.DG	NA11919	1KGPhase3	doi:10.1038/nature15393	CEU.DG	Utah	USA	40.7608	-111.891	858519	430601	M
NA11920.DG	NA11920	1KGPhase3	doi:10.1038/nature15393	CEU.DG	Utah	USA	40.7608	-111.891	858544	430619	F
NA11930.DG	NA11930	1KGPhase3	doi:10.1038/nature15393	CEU.DG	Utah	USA	40.7608	-111.891	858558	430597	M
NA11931.DG	NA11931	1KGPhase3	doi:10.1038/nature15393	CEU.DG	Utah	USA	40.7608	-111.891	858542	430599	F
NA11932.DG	NA11932	1KGPhase3	doi:10.1038/nature15393	CEU.DG	Utah	USA	40.7608	-111.891	858553	430611	M
NA11933.DG	NA11933	1KGPhase3	doi:10.1038/nature15393	CEU.DG	Utah	USA	40.7608	-111.891	858571	430607	F
NA11992.DG	NA11992	1KGPhase3	doi:10.1038/nature15393	CEU.DG	Utah	USA	40.7608	-111.891	858559	430608	M
NA11994.DG	NA11994	1KGPhase3	doi:10.1038/nature15393	CEU.DG	Utah	USA	40.7608	-111.891	858560	430605	M
NA11995.DG	NA11995	1KGPhase3	doi:10.1038/nature15393	CEU.DG	Utah	USA	40.7608	-111.891	858548	430602	F
NA12003.DG	NA12003	1KGPhase3	doi:10.1038/nature15393	CEU.DG	Utah	USA	40.7608	-111.891	858555	430610	M
NA12004.DG	NA12004	1KGPhase3	doi:10.1038/nature15393	CEU.DG	Utah	USA	40.7608	-111.891	858566	430609	F
NA12005.DG	NA12005	1KGPhase3	doi:10.1038/nature15393	CEU.DG	Utah	USA	40.7608	-111.891	858551	430608	M
NA12006.DG	NA12006	1KGPhase3	doi:10.1038/nature15393	CEU.DG	Utah	USA	40.7608	-111.891	858542	430599	F
NA12043.DG	NA12043	1KGPhase3	doi:10.1038/nature15393	CEU.DG	Utah	USA	40.7608	-111.891	858558	430606	M
NA12044.DG	NA12044	1KGPhase3	doi:10.1038/nature15393	CEU.DG	Utah	USA	40.7608	-111.891	858545	430604	F
NA12045.DG	NA12045	1KGPhase3	doi:10.1038/nature15393	CEU.DG	Utah	USA	40.7608	-111.891	858549	430603	M
NA12046.DG	NA12046	1KGPhase3	doi:10.1038/nature15393	CEU.DG	Utah	USA	40.7608	-111.891	858529	430605	F
NA12058.DG	NA12058	1KGPhase3	doi:10.1038/nature15393	CEU.DG	Utah	USA	40.7608	-111.891	858546	430610	F
NA12144.DG	NA12144	1KGPhase3	doi:10.1038/nature15393	CEU.DG	Utah	USA	40.7608	-111.891	858552	430606	M
NA12154.DG	NA12154	1KGPhase3	doi:10.1038/nature15393	CEU.DG	Utah	USA	40.7608	-111.891	858550	430612	M
NA12155.DG	NA12155	1KGPhase3	doi:10.1038/nature15393	CEU.DG	Utah	USA	40.7608	-111.891	858554	430609	M
NA12156.DG	NA12156	1KGPhase3	doi:10.1038/nature15393	CEU.DG	Utah	USA	40.7608	-111.891	858553	430602	F
NA12234.DG	NA12234	1KGPhase3	doi:10.1038/nature15393	CEU.DG	Utah	USA	40.7608	-111.891	858553	430611	F
NA12249.DG	NA12249	1KGPhase3	doi:10.1038/nature15393	CEU.DG	Utah	USA	40.7608	-111.891	858566	430620	F
NA12272.DG	NA12272	1KGPhase3	doi:10.1038/nature15393	CEU.DG	Utah	USA	40.7608	-111.891	858552	430613	M
NA12273.DG	NA12273	1KGPhase3	doi:10.1038/nature15393	CEU.DG	Utah	USA	40.7608	-111.891	858528	430605	F
NA12275.DG	NA12275	1KGPhase3	doi:10.1038/nature15393	CEU.DG	Utah	USA	40.7608	-111.891	858547	430616	F
NA12282.DG	NA12282	1KGPhase3	doi:10.1038/nature15393	CEU.DG	Utah	USA	40.7608	-111.891	858531	430600	M
NA12283.DG	NA12283	1KGPhase3	doi:10.1038/nature15393	CEU.DG	Utah	USA	40.7608	-111.891	858580	430612	F
NA12286.DG	NA12286	1KGPhase3	doi:10.1038/nature15393	CEU.DG	Utah	USA	40.7608	-111.891	858538	430601	M
NA12287.DG	NA12287	1KGPhase3	doi:10.1038/nature15393	CEU.DG	Utah	USA	40.7608	-111.891	858538	430606	F
NA12340.DG	NA12340	1KGPhase3	doi:10.1038/nature15393	CEU.DG	Utah	USA	40.7608	-111.891	858540	430617	M
NA12341.DG	NA12341	1KGPhase3	doi:10.1038/nature15393	CEU.DG	Utah	USA	40.7608	-111.891	858565	430612	F
NA12342.DG	NA12342	1KGPhase3	doi:10.1038/nature15393	CEU.DG	Utah	USA	40.7608	-111.891	858525	430601	M
NA12347.DG	NA12347	1KGPhase3	doi:10.1038/nature15393	CEU.DG	Utah	USA	40.7608	-111.891	858529	430608	M
NA12348.DG	NA12348	1KGPhase3	doi:10.1038/nature15393	CEU.DG	Utah	USA	40.7608	-111.891	858528	430597	F
NA12383.DG	NA12383	1KGPhase3	doi:10.1038/nature15393	CEU.DG	Utah	USA	40.7608	-111.891	858572	430609	F
NA12399.DG	NA12399	1KGPhase3	doi:10.1038/nature15393	CEU.DG	Utah	USA	40.7608	-111.891	858556	430618	M
NA12400.DG	NA12400	1KGPhase3	doi:10.1038/nature15393	CEU.DG	Utah	USA	40.7608	-111.891	858553	430602	F
NA12413.DG	NA12413	1KGPhase3	doi:10.1038/nature15393	CEU.DG	Utah	USA	40.7608	-111.891	858554	430606	M
NA12414.DG	NA12414	1KGPhase3	doi:10.1038/nature15393	CEU.DG	Utah	USA	40.7608	-111.891	858553	430593	F
NA12489.DG	NA12489	1KGPhase3	doi:10.1038/nature15393	CEU.DG	Utah	USA	40.7608	-111.891	858557	430602	F
NA12546.DG	NA12546	1KGPhase3	doi:10.1038/nature15393	CEU.DG	Utah	USA	40.7608	-111.891	858575	430619	M
NA12716.DG	NA12716	1KGPhase3	doi:10.1038/nature15393	CEU.DG	Utah	USA	40.7608	-111.891	858538	430597	M
NA12717.DG	NA12717	1KGPhase3	doi:10.1038/nature15393	CEU.DG	Utah	USA	40.7608	-111.891	858569	430615	F
NA12718.DG	NA12718	1KGPhase3	doi:10.1038/nature15393	CEU.DG	Utah	USA	40.7608	-111.891	858535	430601	F
NA12748.DG	NA12748	1KGPhase3	doi:10.1038/nature15393	CEU.DG	Utah	USA	40.7608	-111.891	858557	430603	M
NA12749.DG	NA12749	1KGPhase3	doi:10.1038/nature15393	CEU.DG	Utah	USA	40.7608	-111.891	858556	430603	F
NA12750.DG	NA12750	1KGPhase3	doi:10.1038/nature15393	CEU.DG	Utah	USA	40.7608	-111.891	858578	430613	M
NA12751.DG	NA12751	1KGPhase3	doi:10.1038/nature15393	CEU.DG	Utah	USA	40.7608	-111.891	858555	430608	F
NA12760.DG	NA12760	1KGPhase3	doi:10.1038/nature15393	CEU.DG	Utah	USA	40.7608	-111.891	858546	430607	M
NA12761.DG	NA12761	1KGPhase3	doi:10.1038/nature15393	CEU.DG	Utah	USA	40.7608	-111.891	858552	430605	F
NA12762.DG	NA12762	1KGPhase3	doi:10.1038/nature15393	CEU.DG	Utah	USA	40.7608	-111.891	858555	430614	M
NA12763.DG	NA12763	1KGPhase3	doi:10.1038/nature15393	CEU.DG	Utah	USA	40.7608	-111.891	858522	430612	F
NA12775.DG	NA12775	1KGPhase3	doi:10.1038/nature15393	CEU.DG	Utah	USA	40.7608	-111.891	858562	430611	M
NA12776.DG	NA12776	1KGPhase3	doi:10.1038/nature15393	CEU.DG	Utah	USA	40.7608	-111.891	858560	430614	F
NA12777.DG	NA12777	1KGPhase3	doi:10.1038/nature15393	CEU.DG	Utah	USA	40.7608	-111.891	858541	430604	M
NA12778.DG	NA12778	1KGPhase3	doi:10.1038/nature15393	CEU.DG	Utah	USA	40.7608	-111.891	858566	430613	F
NA12812.DG	NA12812	1KGPhase3	doi:10.1038/nature15393	CEU.DG	Utah	USA	40.7608	-111.891	858536	430606	M
NA12813.DG	NA12813	1KGPhase3	doi:10.1038/nature15393	CEU.DG	Utah	USA	40.7608	-111.891	858553	430602	F
NA12814.DG	NA12814	1KGPhase3	doi:10.1038/nature15393	CEU.DG	Utah	USA	40.7608	-111.891	858563	430615	M
NA12815.DG	NA12815	1KGPhase3	doi:10.1038/nature15393	CEU.DG	Utah	USA	40.7608	-111.891	858570	430608	F
NA12827.DG	NA12827	1KGPhase3	doi:10.1038/nature15393	CEU.DG	Utah	USA	40.7608	-111.891	858549	430600	M
NA12828.DG	NA12828	1KGPhase3	doi:10.1038/nature15393	CEU.DG	Utah	USA	40.7608	-111.891	858555	430606	F
NA12829.DG	NA12829	1KGPhase3	doi:10.1038/nature15393	CEU.DG	Utah	USA	40.7608	-111.891	858574	430605	M
NA12830.DG	NA12830	1KGPhase3	doi:10.1038/nature15393	CEU.DG	Utah	USA	40.7608	-111.891	858544	430593	F
NA12842.DG	NA12842	1KGPhase3	doi:10.1038/nature15393	CEU.DG	Utah	USA	40.7608	-111.891	858533	430601	M
NA12843.DG	NA12843	1KGPhase3	doi:10.1038/nature15393	CEU.DG	Utah	USA	40.7608	-111.891	858549	430600	F
NA12872.DG	NA12872	1KGPhase3	doi:10.1038/nature15393	CEU.DG	Utah	USA	40.7608	-111.891	858562	430608	M
NA12873.DG	NA12873	1KGPhase3	doi:10.1038/nature15393	CEU.DG	Utah	USA	40.7608	-111.891	858580	430615	F
NA12874.DG	NA12874	1KGPhase3	doi:10.1038/nature15393	CEU.DG	Utah	USA	40.7608	-111.891	858536	430609	M
NA12878.DG	NA12878	1KGPhase3	doi:10.1038/nature15393	CEU.DG	Utah	USA	40.7608	-111.891	858555	430612	F
NA12889.DG	NA12889	1KGPhase3	doi:10.1038/nature15393	CEU.DG	Utah	USA	40.7608	-111.891	858520	430597	M
NA12890.DG	NA12890	1KGPhase3	doi:10.1038/nature15393	CEU.DG	Utah	USA	40.7608	-111.891	858563	430610	F
S_Chane-1.DG	TGBS21	MallickNature2016	doi:10.1038/nature18964	Chane.DG	..	Argentina	-22.53	-63.82	1119638	584435	M
HUI03.SG	HU103	RaghavanScience2015	doi:10.1126/science.aab3884	Huichol.SG	..	Mexico	..	..	1149167	592882	F
B_Karitiana-3.DG	HGDP01015	PrueferNature2013	doi:10.1038/nature12886	Karitiana.DG	..	Brazil	-10	-63	1119018	584156	M
HGDP00995.DG	HGDP00995	BergstromScience2020	doi:10.1126/science.aay5012	Karitiana.DG	..	Brazil	-10	-63	1140417	588675	F
HGDP00999.DG	HGDP00999	BergstromScience2020	doi:10.1126/science.aay5012	Karitiana.DG	..	Brazil	-10	-63	1138190	587666	F
HGDP01001.DG	HGDP01001	BergstromScience2020	doi:10.1126/science.aay5012	Karitiana.DG	..	Brazil	-10	-63	1137001	587008	F
HGDP01009.DG	HGDP01009	BergstromScience2020	doi:10.1126/science.aay5012	Karitiana.DG	..	Brazil	-10	-63	1138640	588002	M
HGDP01010.DG	HGDP01010	BergstromScience2020	doi:10.1126/science.aay5012	Karitiana.DG	..	Brazil	-10	-63	1139683	588308	U
HGDP01012.DG	HGDP01012	BergstromScience2020	doi:10.1126/science.aay5012	Karitiana.DG	..	Brazil	-10	-63	1141412	589090	M
HGDP01013.DG	HGDP01013	BergstromScience2020	doi:10.1126/science.aay5012	Karitiana.DG	..	Brazil	-10	-63	1138942	588163	M
HGDP01014.DG	HGDP01014	BergstromScience2020	doi:10.1126/science.aay5012	Karitiana.DG	..	Brazil	-10	-63	1138961	588027	U
HGDP01015.DG	HGDP01015	BergstromScience2020	doi:10.1126/science.aay5012	Karitiana.DG	..	Brazil	-10	-63	1134749	585508	M
HGDP01018.DG	HGDP01018	BergstromScience2020	doi:10.1126/science.aay5012	Karitiana.DG	..	Brazil	-10	-63	1140837	588819	F
HGDP01019.DG	HGDP01019	BergstromScience2020	doi:10.1126/science.aay5012	Karitiana.DG	..	Brazil	-10	-63	1139334	588165	M
S_Karitiana-1.DG	HGDP01012	MallickNature2016 (shotgun data with SNP array data first published in LiScience2008 and JakobssonNature2008)	doi:10.1038/nature18964	Karitiana.DG	..	Brazil	-10	-63	1118490	583870	M
S_Karitiana-2.DG	HGDP01018	MallickNature2016 (shotgun data with SNP array data first published in LiScience2008 and JakobssonNature2008)	doi:10.1038/nature18964	Karitiana.DG	..	Brazil	-10	-63	1117546	583320	F
HGDP00449.DG	HGDP00449	BergstromScience2020	doi:10.1126/science.aay5012	Mbuti.DG	..	Congo	1	29	1140413	588754	M
HGDP00462.DG	HGDP00462	BergstromScience2020	doi:10.1126/science.aay5012	Mbuti.DG	..	Congo	1	29	1137821	587849	M
HGDP00463.DG	HGDP00463	BergstromScience2020	doi:10.1126/science.aay5012	Mbuti.DG	..	Congo	1	29	1137064	587448	M
HGDP00467.DG	HGDP00467	BergstromScience2020	doi:10.1126/science.aay5012	Mbuti.DG	..	Congo	1	29	1136730	587300	M
HGDP00474.DG	HGDP00474	BergstromScience2020	doi:10.1126/science.aay5012	Mbuti.DG	..	Congo	1	29	1140529	588807	M
HGDP00476.DG	HGDP00476	BergstromScience2020	doi:10.1126/science.aay5012	Mbuti.DG	..	Congo	1	29	1140439	588759	F
HGDP00478.DG	HGDP00478	BergstromScience2020	doi:10.1126/science.aay5012	Mbuti.DG	..	Congo	1	29	1137743	587835	M
HGDP00982.DG	HGDP00982	BergstromScience2020	doi:10.1126/science.aay5012	Mbuti.DG	..	Congo	1	29	1126932	581199	M
HGDP00984.DG	HGDP00984	BergstromScience2020	doi:10.1126/science.aay5012	Mbuti.DG	..	Congo	1	29	1137625	587786	M
HGDP01081.DG	HGDP01081	BergstromScience2020	doi:10.1126/science.aay5012	Mbuti.DG	..	Congo	1	29	1135761	586567	M
S_Zapotec-1.DG	S_Zapotec-1	MallickNature2016	doi:10.1038/nature18964	Mexico_Zapotec.DG	San Juan Guelavia	Mexico	16.5	-97.2	1118130	583692	M
S_Zapotec-2.DG	S_Zapotec-2	MallickNature2016	doi:10.1038/nature18964	Mexico_Zapotec.DG	San Juan Guelavia	Mexico	16.5	-97.2	1118509	583821	M
B_Mixe-1.DG	mixe0007	PrueferNature2013	doi:10.1038/nature12886	Mixe.DG	Tmazulapan, Oaxaca	Mexico	16.95	-96.5833	1116929	583001	F
S_Mixe-2.DG	S_Mixe-2	SkoglundNature2015	doi:10.1038/nature14895	Mixe.DG	Tamazulapan, Mixe	Mexico	16.95	-96.5833	1116607	582917	F
S_Mixe-3.DG	S_Mixe-3	SkoglundNature2015	doi:10.1038/nature14895	Mixe.DG	Tamazulapan, Mixe	Mexico	16.95	-96.5833	1117679	583412	F
S_Mixtec-1.DG	S_Mixtec-1	MallickNature2016	doi:10.1038/nature18964	Mixtec_1.DG	San Andres Nuxino	Mexico	17	-97	1117810	583499	M
HGDP00702.DG	HGDP00702	BergstromScience2020	doi:10.1126/science.aay5012	Piapoco.DG	..	Colombia	3	-68	1141312	589045	F
HGDP00704.DG	HGDP00704	BergstromScience2020	doi:10.1126/science.aay5012	Piapoco.DG	..	Colombia	3	-68	1139777	588343	F
HGDP00706.DG	HGDP00706	BergstromScience2020	doi:10.1126/science.aay5012	Piapoco.DG	..	Colombia	3	-68	1141290	589041	F
HGDP00708.DG	HGDP00708	BergstromScience2020	doi:10.1126/science.aay5012	Piapoco.DG	..	Colombia	3	-68	1139239	588147	U
HGDP00710.DG	HGDP00710	BergstromScience2020	doi:10.1126/science.aay5012	Piapoco.DG	..	Colombia	3	-68	1138283	587876	U
HGDP00970.DG	HGDP00970	BergstromScience2020	doi:10.1126/science.aay5012	Piapoco.DG	..	Colombia	3	-68	1139645	588331	F
S_Piapoco-1.DG	HGDP00702	MallickNature2016 (shotgun data with SNP array data first published in LiScience2008 and JakobssonNature2008)	doi:10.1038/nature18964	Piapoco.DG	..	Colombia	3	-68	1118489	583916	F
S_Piapoco-2.DG	HGDP00706	MallickNature2016 (shotgun data with SNP array data first published in LiScience2008 and JakobssonNature2008)	doi:10.1038/nature18964	Piapoco.DG	..	Colombia	3	-68	1119225	584257	F
HGDP01037.DG	HGDP01037	BergstromScience2020	doi:10.1126/science.aay5012	Pima.DG	..	Mexico	29	-108	1137364	587412	M
HGDP01041.DG	HGDP01041	BergstromScience2020	doi:10.1126/science.aay5012	Pima.DG	..	Mexico	29	-108	1138233	587690	F
HGDP01043.DG	HGDP01043	BergstromScience2020	doi:10.1126/science.aay5012	Pima.DG	..	Mexico	29	-108	1134810	586167	M
HGDP01044.DG	HGDP01044	BergstromScience2020	doi:10.1126/science.aay5012	Pima.DG	..	Mexico	29	-108	1140748	588827	F
HGDP01047.DG	HGDP01047	BergstromScience2020	doi:10.1126/science.aay5012	Pima.DG	..	Mexico	29	-108	1141258	589040	M
HGDP01050.DG	HGDP01050	BergstromScience2020	doi:10.1126/science.aay5012	Pima.DG	..	Mexico	29	-108	1137079	587298	M
HGDP01053.DG	HGDP01053	BergstromScience2020	doi:10.1126/science.aay5012	Pima.DG	..	Mexico	29	-108	1138771	587917	F
HGDP01055.DG	HGDP01055	BergstromScience2020	doi:10.1126/science.aay5012	Pima.DG	..	Mexico	29	-108	1139055	587993	M
HGDP01056.DG	HGDP01056	BergstromScience2020	doi:10.1126/science.aay5012	Pima.DG	..	Mexico	29	-108	1139287	588157	U
HGDP01057.DG	HGDP01057	BergstromScience2020	doi:10.1126/science.aay5012	Pima.DG	..	Mexico	29	-108	1140049	588513	M
HGDP01058.DG	HGDP01058	BergstromScience2020	doi:10.1126/science.aay5012	Pima.DG	..	Mexico	29	-108	1139598	588256	F
HGDP01059.DG	HGDP01059	BergstromScience2020	doi:10.1126/science.aay5012	Pima.DG	..	Mexico	29	-108	1138597	587776	M
HGDP01060.DG	HGDP01060	BergstromScience2020	doi:10.1126/science.aay5012	Pima.DG	..	Mexico	29	-108	1141219	589018	M
S_Pima-1.DG	HGDP01047	MallickNature2016 (shotgun data with SNP array data first published in LiScience2008 and JakobssonNature2008)	doi:10.1038/nature18964	Pima.DG	..	Mexico	29	-108	1119245	584246	M
S_Pima-2.DG	HGDP01044	MallickNature2016 (shotgun data with SNP array data first published in LiScience2008 and JakobssonNature2008)	doi:10.1038/nature18964	Pima.DG	..	Mexico	29	-108	1119463	584300	F
S_Quechua-2.DG	NA11200	MallickNature2016	doi:10.1038/nature18964	Quechua.DG	..	Peru	-13.5	-72	1119040	584171	M
S_Quechua-3.DG	S_Quechua-3	MallickNature2016	doi:10.1038/nature18964	Quechua.DG	..	Peru	-13.5	-72	1119973	584572	F
HGDP00832.DG	HGDP00832	BergstromScience2020	doi:10.1126/science.aay5012	Surui.DG	..	Brazil	-11	-62	1138808	587916	F
HGDP00837.DG	HGDP00837	BergstromScience2020	doi:10.1126/science.aay5012	Surui.DG	..	Brazil	-11	-62	1137759	587530	M
HGDP00838.DG	HGDP00838	BergstromScience2020	doi:10.1126/science.aay5012	Surui.DG	..	Brazil	-11	-62	1139391	588150	F
HGDP00843.DG	HGDP00843	BergstromScience2020	doi:10.1126/science.aay5012	Surui.DG	..	Brazil	-11	-62	1138524	587927	M
HGDP00845.DG	HGDP00845	BergstromScience2020	doi:10.1126/science.aay5012	Surui.DG	..	Brazil	-11	-62	1138116	587756	M
HGDP00846.DG	HGDP00846	BergstromScience2020	doi:10.1126/science.aay5012	Surui.DG	..	Brazil	-11	-62	1141299	589028	F
HGDP00849.DG	HGDP00849	BergstromScience2020	doi:10.1126/science.aay5012	Surui.DG	..	Brazil	-11	-62	1139134	588040	M
HGDP00852.DG	HGDP00852	BergstromScience2020	doi:10.1126/science.aay5012	Surui.DG	..	Brazil	-11	-62	1140581	588699	F
S_Surui-1.DG	HGDP00846	SkoglundNature2015	doi:10.1038/nature14895	Surui.DG	..	Brazil	-11	-62	1119337	584206	F
S_Surui-2.DG	HGDP00852	SkoglundNature2015	doi:10.1038/nature14895	Surui.DG	..	Brazil	-11	-62	1118866	584012	F

## Sheet: Sup Material 3-ROH
SUPPLEMENTARY DATA 3: SUM LONG RoH PUBD INDS
Master ID	Publication	Group ID	Date	Locality	Political Entity	Sum total of ROH segments >20cM
I0748	NakatsukaNature2023	USA_CA_SanClemente_500BP	1000-1250 CE	California, Los Angeles County, San Clemente Island	USA	499.06
I22220	This Study	Mexico_PreColombian	1301-1397 calCE (620¬±15 BP, PSUAMS-10865)	Casas Grandes, Paquimé	Mexico	270.403
SN-44	ScheibScience2018	USA_CA_Early_SanNicolas.SG	3626-3194 calBCE (4647¬±54 BP, UBA-32254)	California, San Nicolas Island	USA	247.849
I11968	NakatsukaNature2023	USA_CA_SantaRosa_3200BP	1614-1461 calBCE (3270±25 BP, PSUAMS-5768)	California, Santa Rosa Island, Survey Point, CA-SRI-5A	USA	241.17
SN-13	ScheibScience2018	USA_CA_Late_SanNicolas.SG	1040-1257 calCE (881¬±42 BP, UBA-31915)	California, San Nicolas Island	USA	226.225
I0308	PosthNakatsukaCell2018	Argentina_ArroyoSeco2_7700BP	5620-5336 calBCE (6560¬±60 BP, LP-186)	Arroyo Seco II	Argentina	162.068
I3565.SG	NakatsukaNature2023	USA_CA_SantaRosa_3000BP.SG	1260-1055 calBCE (2955±25 BP, PSUAMS-2073)	California, Santa Rosa Island, Cañada Verde Dunes, CA-SRI-42	USA	158.286
I13322	FernandesSirakNature2020	Bahamas_LongIsl_Ceramic	885-990 calCE (1127¬±19 BP, OxA-39169)	Long Island	Bahamas	137.277
I23708	NakatsukaNature2023	Mexico_LaPlaya/CerroDeTrincheras_600BP	1300-1450 CE	Mexico_Trincheras_LaPlaya_1100BP	Mexico	133.781
I0042	NakatsukaCell2020	Peru_LIP_Botigiriayocc_600BP	1215-1280 calCE (820¬±24 BP, MAMS-12301)¬†	Ayacucho, Lucanas, Laramate, Botigiriayocc	Peru	133.766
I7966	FernandesSirakNature2020	Dominican_CuevaJuana_Ceramic	652-774 calCE (1330¬±20 BP, PSUAMS-9165)	Samana, Cueva Juana	Dominican Republic	130.04
I11557.SG	NakatsukaNature2023	USA_CA_SantaRosa_7400BP.SG	5726-5631 calBCE (6785±30 BP, PSUAMS-5726)	California, Santa Rosa Island, Tecolote Point, CA-SRI-3	USA	108.316
I10758	FernandesSirakNature2020	Curacao_SantaCruz_Ceramic	1267-1299 calCE (720¬±20 BP, PSUAMS-7292)	Santa Cruz	Curacao	96.6312
I1752	PosthNakatsukaCell2018	Chile_Conchali_700BP	1300-1410 calCE (650¬±24 BP, UGAMS-3241)	Conchalí, Santiago, RM	Chile	94.9061
I2264	NakatsukaCell2020	Peru_Highlands_LIP_Chimu	1100-1400 CE	Chinchawas	Peru	91.4219
CAO010	NagelePosthScience2020	Cuba_CanimarAbajo_Archaic	1400 BCE - 1300 CE	Matanzas City, Canimar Abajo	Cuba	90.1125
SN-11	ScheibScience2018	USA_CA_Late_SanNicolas.SG	771-987 calCE (1172¬±39 BP, UBA-31916)	California, San Nicolas Island	USA	87.1336
I1357	PosthNakatsukaCell2018	Peru_Laramate_900BP	900-1150 CE	Botigiriayocc, Laramate, Highlands	Peru	87.057
I11256	NakatsukaNature2023	USA_CA_Carmel_600BP	1300-1800 CE	California, Carmel	USA	85.6588
I2551	PosthNakatsukaCell2018	Peru_Laramate_900BP	1040-1210 calCE (950¬±20 BP, PSUAMS-1603)	Huayuncalla, Laramate, Highlands	Peru	80.7306
I11291	NakatsukaNature2023	USA_CA_Carpinteria_7000BP	5216-5045 calBCE (6190±25 BP, PSUAMS-4782)	California, Carpinteria, Mishopshnow, CA-SBA-7	USA	79.689
I0758	NakatsukaNature2023	USA_CA_SanClemente_500BP	1000-1250 CE	California, Los Angeles County, San Clemente Island	USA	78.0064
I2544	NakatsukaCell2020	Peru_Chanka_LIP	1100-1450 CE	Charrangochayoc	Peru	76.8203
I5321	FlegontovNature2019	USA_AK_Ancient_Athabaskan_1100BP	1000-1450 CE	Alaska, western interior, Tochak McGrath, Upper Kuskokwim River	USA	74.5906
I1118	FlegontovNature2019	USA_AK_NeoAleut	1450-1820 calCE (1111¬±42 BP, AA-46433)	Alaska, Aleutian Islands, Kagamil Island Warm Cave	USA	72.1624
I17895	FernandesSirakNature2020	Venezuela_LasLocas_Ceramic	450-150 BCE	Las Locas	Venezuela	69.5167
I2549	NakatsukaCell2020	Peru_Palpa_LIP_550BP	1390-1435 calCE (580¬±20 BP, PSUAMS-1616)	Ica, Palpa, Los Molinos	Peru	67.7137
I2711	NakatsukaNature2023	USA_CA_SantaRosa_7400BP	5477-5372 calBCE (6455±25 BP, PSUAMS-2153)	California, Santa Rosa Island, Tecolote Point, CA-SRI-3	USA	63.5873
I23712	NakatsukaNature2023	Mexico_LaPlaya/CerroDeTrincheras_600BP	1200-1450 CE	Sonora, Cerro Trincheras, Terraza B4	Mexico	61.5819
CAO016	NagelePosthScience2020	Cuba_CanimarAbajo_Archaic	1400 BCE - 1300 CE	Matanzas City, Canimar Abajo	Cuba	61.5685
I13737	FernandesSirakNature2020	Bahamas_LongIsl_Ceramic	1165-1224 calCE (855¬±15 BP, UCIAMS-186352)	Long Island, Clarence Town, Rolling Heads Site	Bahamas	60.9336
I11969	NakatsukaNature2023	USA_CA_SantaRosa_3200BP	1607-1450 calBCE (3255±20 BP, PSUAMS-5769)	California, Santa Rosa Island, Survey Point, CA-SRI-5A	USA	59.8223
I17894	FernandesSirakNature2020	Venezuela_LasLocas_Ceramic	395-209 calBCE (2265¬±20 BP, PSUAMS-8216)	Las Locas	Venezuela	59.6387
I13320	FernandesSirakNature2020	Bahamas_AbacoIsl_Ceramic	1033-1159 calCE (947¬±24 BP, OxA-38206)	Abaco	Bahamas	59.6073
I11970	NakatsukaNature2023	USA_CA_Ojai_1400BP	400-600 CE	California, Ojai, Soule Park, CA-VEN-61	USA	59.4121
I2244	NakatsukaCell2020	Peru_MH_LIP_Lambayeque	750-1300 CE	El Brujo	Peru	57.8491
I11296	NakatsukaNature2023	USA_CA_Goleta_2600BP	805-773 calBCE (2590±20 BP, PSUAMS-4900)	California, Santa Barbara Co., Las Llagas No. 1, CA-SBA-81	USA	57.3095
CK-13	ScheibScience2018	Canada_ASO.SG	2914-2877 calBCE (4267¬±22 BP, D-AMS-22505)	Lucier, Southwestern Ontario	Canada	54.8724
I12363	NakatsukaLuisiNatureCommunications2020	Argentina_NorthTierradelFuego_Selknam_500BP	1490-1660 calCE (335¬±35 BP, AA-69652)	Tierra del Fuego (North), Puesto Pescador	Argentina	52.7095
I13441	FernandesSirakNature2020	PuertoRico_CaboRojo11_Ceramic	500-1500 CE	Cabo Rojo 11	Puerto Rico	46.629
I0760	NakatsukaNature2023	USA_CA_SanClemente_500BP	1053-1223 calCE (875±20 BP, PSUAMS-6496/UCIAMS-158550)	California, Los Angeles County, San Clemente Island	USA	44.0934
I13472	FernandesSirakNature2020	Curacao_deSavaan_Ceramic	1302-1400 calCE (610¬±20 BP, PSUAMS-7355)	Savaan	Curacao	43.378
CAO017	NagelePosthScience2020	Cuba_CanimarAbajo_Archaic	1400 BCE - 1300 CE	Matanzas City, Canimar Abajo	Cuba	42.7225
I15173	NakatsukaNature2023	USA_CA_CalaverasCounty_600BP	1296-1394 calCE (635±15 BP, PSUAMS-7678)	California, Calaveras County	USA	42.4696
I0756	NakatsukaNature2023	USA_CA_SanClemente_500BP	1000-1250 CE	California, Los Angeles County, San Clemente Island	USA	42.1249
I12356	NakatsukaLuisiNatureCommunications2020	Argentina_MitrePeninsula_Haush_400BP	1450-1820 calCE (650¬±20 BP, PSUAMS-6674)	Tierra del Fuego, Mitre Peninusula, Caleta Falsa	Argentina	40.6494
CAO024	NagelePosthScience2020	Cuba_CanimarAbajo_Archaic	604-656 calCE (1412¬±20 BP, MAMS-44079)	Matanzas City, Canimar Abajo	Cuba	37.4916
I0755	NakatsukaNature2023	USA_CA_SanClemente_500BP	1000-1250 CE	California, Los Angeles County, San Clemente Island	USA	34.7663
I14922	FernandesSirakNature2020	Bahamas_AbacoIsl_Ceramic	893-994 calCE (1098¬±14 BP) [R_combine: (1119¬±19 BP, OxA-39245), (1075¬±20 BP, PSUAMS-7371)]	Abaco, Hopetown	Bahamas	32.0364
I8548	FernandesSirakNature2020	Dominican_Andres_Ceramic	211-326 calCE (1805¬±20 BP, PSUAMS-7290)	Andres	Dominican Republic	31.7126
I8575	NakatsukaLuisiNatureCommunications2020	Chile_SouthernContinent_Aonikenk_400BP	1140-1628 calCE (428¬±46 BP) [R_combine: union of two dates: (B-4996), (B-5006)]	Southern Continent, Magallanes, Cerro Johnny	Chile	31.6332
I0750	NakatsukaNature2023	USA_CA_SanClemente_500BP	1000-1250 CE	California, Los Angeles County, San Clemente Island	USA	30.7999
I11558	NakatsukaNature2023	USA_CA_SantaRosa_7400BP	5724-5631 calBCE (6780±30 BP, PSUAMS-5727)	California, Santa Rosa Island, Tecolote Point, CA-SRI-3	USA	29.5635
I17588	NagelePosthScience2020	Cuba_CanimarAbajo_Archaic	772-944 calCE (1180¬±20 BP, PSUAMS-7408)	Matanzas City, Canimar Abajo	Cuba	29.0199
I17892	FernandesSirakNature2020	Venezuela_LasLocas_Ceramic	409-365 calBCE (2315¬±20 BP, PSUAMS-7365)	Las Locas	Venezuela	28.3138
CAA001003	NagelePosthScience2020	Cuba_LasCarolinas_Archaic	129-307 calCE (1832¬±21 BP, MAMS-36502)	Matanzas, Las Carolinas II	Cuba	27.7006
I11292	NakatsukaNature2023	USA_CA_Carpinteria_7000BP	5250-5000 BCE	California, Carpinteria, Mishopshnow, CA-SBA-7	USA	26.4913
I13487	NagelePosthScience2020	Cuba_CanimarAbajo_Archaic	591-650 calCE (1442¬±20 BP, MAMS-44068)	Matanzas City, Canimar Abajo	Cuba	25.9787
NC	ScheibScience2018	USA_CA_Chumash_NewCuyama.SG	571-651 calCE (1450¬±30 BP, BA-443413)	New Cuyama, CA	USA	24.6813
I0309	PosthNakatsukaCell2018	Argentina_ArroyoSeco2_7700BP	5881-5561 calBCE (6838¬±73 BP, AA-67738)	Arroyo Seco II	Argentina	24.2114
I17891	FernandesSirakNature2020	Venezuela_LasLocas_Ceramic	381-203 calBCE (2230¬±20 BP, PSUAMS-8215)	Las Locas	Venezuela	23.8975
I13323	FernandesSirakNature2020	PuertoRico_SantaElena_Ceramic	1224-1275 calCE (785¬±20 BP, PSUAMS-7457)	Santa Elena	Puerto Rico	23.8836
I1742	PosthNakatsukaCell2018	Peru_Laramate_900BP	750-900 CE	Tranca, Laramate, Highlands	Peru	23.8653
LAV010	NagelePosthScience2020	StLucia_Lavoutte_Ceramic	1227-1385 calCE (720¬±35 BP, GrN-32315)	St. Lucia, Cas-en-Bas, Lavoutte site	St. Lucia	23.5374
I1479	NakatsukaCell2020	Peru_Palpa_LIP_550BP	1325-1425 calCE (595¬±15 BP, PSUAMS-1605)	Ica, Palpa, Los Molinos	Peru	23.3175
I12347	FernandesSirakNature2020	Dominican_ElSoco_Ceramic	850-1450 CE	El Soco	Dominican Republic	22.3893
I11967	NakatsukaNature2023	USA_CA_SantaRosa_300BP	993-1027 calCE (1030±15 BP, PSUAMS-5731)	California, Santa Rosa Island, Skull Gulch, CA-SRI-2A	USA	22.3544
I14921	FernandesSirakNature2020	Bahamas_EleutheraIsl_Ceramic	1229-1291 calCE (745¬±20 BP, PSUAMS-7370)	Eleuthera, Garden Cave	Bahamas	22.2377
I8578	NakatsukaNature2023	USA_CA_PacificGrove_5200BP	3476-3017 calBCE (Beta-215938)	California, Pacific Grove	USA	21.9657
I15105	FernandesSirakNature2020	Dominican_Atajadizo_Ceramic	1221-1268 calCE (805¬±15 BP, PSUAMS-8181)	Atajadizo	Dominican Republic	21.6852
I13207	FernandesSirakNature2020	Dominican_JuanDolio_Ceramic	1200-1650 CE	Juan Dolio	Dominican Republic	21.3816
I10126	FernandesSirakNature2020	Dominican_Andres_Archaic	1192-1005 calBCE (2890¬±20 BP, PSUAMS-7291)	Andres	Dominican Republic	21.1637
CAO001	NagelePosthScience2020	Cuba_CanimarAbajo_Archaic	1035-1159 calCE (941¬±21 BP, MAMS-36503)	Matanzas City, Canimar Abajo	Cuba	21.117
Lapa15	PosthNakatsukaCell2018	Brazil_LapaDoSanto_9600BP	7733-7588 calBCE (8677¬±27 BP, MAMS-29425)	Lapa do Santo	Brazil	21.0687
CAO022026	NagelePosthScience2020	Cuba_CanimarAbajo_Archaic	605-660 calCE (1402¬±20 BP, MAMS-44077)	Matanzas City, Canimar Abajo	Cuba	21.0384
I12366	NakatsukaLuisiNatureCommunications2020	Argentina_NorthTierradelFuego_Selknam_500BP	1670-1960 calCE (220¬±20 BP, PSUAMS-6685)	Tierra del Fuego (North), Pozo Tierra del Fuego 1	Argentina	20.7029
I3564	NakatsukaNature2023	USA_CA_SantaRosa_3000BP	1447-1298 calBCE (3120±25 BP, PSUAMS-2116)	California, Santa Rosa Island, Cañada Verde Dunes, CA-SRI-41	USA	20.5601
I8547	FernandesSirakNature2020	Dominican_Andres_Ceramic	1038-1160 calCE (935¬±20 BP, PSUAMS-7289)	Andres	Dominican Republic	20.2036
I11257	NakatsukaNature2023	USA_CA_Carmel_600BP	1300-1800 CE	California, Carmel	USA	20.176
MIS3	NakatsukaCell2020	Bolivia_MH_Miraflores	765-940 calCE (1190¬±25, PSUAMS-2141)	TiticacaBasin	Bolivia	0
I1754	PosthNakatsukaCell2018	Chile_Conchali_700BP	1040-1210 calCE (950¬±30 BP, Poz-83481)	Conchalí, Santiago, RM	Chile	0
I14991	FernandesSirakNature2020	Dominican_LomaPerenal_Ceramic	1282-1388 calCE (665¬±15 BP, PSUAMS-8180)	Loma Perenal	Dominican Republic	0
I10859	TieslerSedigAntiquity2022	Mexico_Colonial_Maya	1540-1680 CE	Campeche, Campeche	Mexico	0
I10861	TieslerSedigAntiquity2022	Mexico_Colonial_Maya	1540-1680 CE	Campeche, Campeche	Mexico	0
UC12-25	BongersPNAS2020	Peru_Chincha_LH	1400-1500 CE	SouthCoast	Peru	0
UC8-8173	BongersPNAS2020	Peru_Chincha_LH	1400-1500 CE	SouthCoast	Peru	0
I10863	TieslerSedigAntiquity2022	Mexico_Colonial_Maya	1540-1680 CE	Campeche, Campeche	Mexico	0
MIS5	NakatsukaCell2020	Bolivia_MH_Miraflores	770-965 calCE (1165¬±25, PSUAMS-2142)	TiticacaBasin	Bolivia	0
I8555	TieslerSedigAntiquity2022	Mexico_Colonial_Maya	1485-1637 calCE (335¬±20 BP, PSUAMS-4430)	Campeche, Campeche	Mexico	0
I15975	FernandesSirakNature2020	Dominican_LaCaleta_Ceramic	1041-1174 calCE (920¬±15 BP, PSUAMS-9166)	La Caleta	Dominican Republic	0
I8557	TieslerSedigAntiquity2022	Mexico_Colonial_Maya	1540-1680 CE	Campeche, Campeche	Mexico	0
I7965	FernandesSirakNature2020	Dominican_CuevaJuana_Ceramic	661-775 calCE (1305¬±20 BP, PSUAMS-8830)	Samana, Cueva Juana	Dominican Republic	0
I13192	FernandesSirakNature2020	Dominican_ElSoco_Ceramic	1227-1283 calCE (760¬±20 BP, PSUAMS-7296)	El Soco	Dominican Republic	0
LAV003	NagelePosthScience2020	StLucia_Lavoutte_Ceramic	1265-1292 calCE (733¬±17 BP, MAMS-39624)	St. Lucia, Cas-en-Bas, Lavoutte site	St. Lucia	0
I12344	FernandesSirakNature2020	Dominican_ElSoco_Ceramic	850-1450 CE	El Soco	Dominican Republic	0
I2241	NakatsukaCell2020	Peru_MH_LIP_Lambayeque	750-1300 CE	El Brujo	Peru	0
LAV002	NagelePosthScience2020	StLucia_Lavoutte_Ceramic	1229-1283 calCE (759¬±17 BP, MAMS-39623)	St. Lucia, Cas-en-Bas, Lavoutte site	St. Lucia	0
LAV005	NagelePosthScience2020	StLucia_Lavoutte_Ceramic	1021-1166 calCE (960¬±35 BP, GrN-32330)	St. Lucia, Cas-en-Bas, Lavoutte site	St. Lucia	0
MIS7	NakatsukaCell2020	Bolivia_MiraFlores_MH	700-1000 CE	TiticacaBasin	Bolivia	0
UC8-8168	BongersPNAS2020	Peru_Chincha_LH	1400-1500 CE	SouthCoast	Peru	0
I19950	KennettLipsonPruferNatureCommunications2022	Belize_4600BP	2868-2580 calBCE (4125¬±30 BP, PSUAMS-5127)	Saki Tzul	Belize	0
UC12-24	BongersPNAS2020	Peru_Chincha_LH	1400-1500 CE	SouthCoast	Peru	0
I8118	FernandesSirakNature2020	Dominican_ElSoco_Ceramic	1276-1384 calCE (690¬±20 BP, PSUAMS-7288)	El Soco	Dominican Republic	0
I10862	TieslerSedigAntiquity2022	Mexico_Colonial_Maya	1540-1680 CE	Campeche, Campeche	Mexico	0
I2263	NakatsukaCell2020	Peru_ElBrujo_EIP_1300BP	710-1010 calCE (1390¬±15 BP, UCIAMS-186351)	El Brujo	Peru	0
I1743	NakatsukaCell2020	Peru_SanSebastian_LH_500BP	1430-1485 calCE (425¬±20 BP, PSUAMS-1611)	Cusco, San Sebastián, Machu Piccu	Peru	0
I16519	FernandesSirakNature2020	Dominican_LaCaleta_Ceramic	992-1038 calCE (1010¬±15 BP, PSUAMS-8967)	La Caleta	Dominican Republic	0
Lapa14	PosthNakatsukaCell2018	Brazil_LapaDoSanto_9500BP	7595-7525 calBCE (8560¬±30 BP, MAMS-28706)	Lapa do Santo	Brazil	0
I8559	TieslerSedigAntiquity2022	Mexico_Colonial_Maya	1451-1624 calCE (380¬±20 BP, PSUAMS-4431)	Campeche, Campeche	Mexico	0
I13538	FernandesSirakNature2020	PuertoRico_SantaElena_Ceramic	900-1300 CE	Santa Elena	Puerto Rico	0
I15667	FernandesSirakNature2020	Dominican_LaCaleta_Ceramic	1419-1451 calCE (475¬±20 BP, PSUAMS-8810)	La Caleta	Dominican Republic	0
I1744	NakatsukaCell2020	Peru_SanSebastian_LIP_600BP	1285-1395 calCE (640¬±20 BP, PSUAMS-1612)	Cusco, San Sebastián, Machu Piccu	Peru	0
I15109	FernandesSirakNature2020	Dominican_Atajadizo_Ceramic	1423-1455 calCE (460¬±20 BP, PSUAMS-7407)	Atajadizo	Dominican Republic	0
I20527	FernandesSirakNature2020	Dominican_ElSoco_Ceramic	893-995 calCE (1090¬±15 BP, PSUAMS-9164)	El Soco	Dominican Republic	0
I14992	FernandesSirakNature2020	Dominican_LosMuertos_Ceramic	1327-1433 calCE (536¬±18 BP, DSH-7159)	Los Muertos	Dominican Republic	0
PDI008	NagelePosthScience2020	PuertoRico_PasodelIndio_Ceramic	1219-1386 calCE (735¬±44 BP, AA-83925)	Vega Baja, Paso del Indio	Puerto Rico	0
I13198	FernandesSirakNature2020	Dominican_JuanDolio_Ceramic	1437-1610 calCE (415¬±20 BP, PSUAMS-7298)	Juan Dolio	Dominican Republic	0
LAV007	NagelePosthScience2020	StLucia_Lavoutte_Ceramic	1227-1385 calCE (720¬±35 BP, GrN-32315)	St. Lucia, Cas-en-Bas, Lavoutte site	St. Lucia	0
PDI011	NagelePosthScience2020	PuertoRico_PasodelIndio_Ceramic	1037-1256 calCE (885¬±44 BP, AA-79346)	Vega Baja, Paso del Indio	Puerto Rico	0
I8550	FernandesSirakNature2020	Dominican_Andres_Ceramic	651-772 calCE (1340¬±15 BP, PSUAMS-8176)	Andres	Dominican Republic	0
I2557	NakatsukaCell2020	Peru_Ullujaya_EIP_1350BP	470-630 calCE (1558¬±25 BP, OxA-26973)	Ica Valley	Peru	0
CDE005	NagelePosthScience2020	Cuba_CuevaEsqueletos_Ceramic	1400-1650 CE	Camagüey, Sierra de Cubitas, Cueva de los Esqueletos 1	Cuba	0
I14994	FernandesSirakNature2020	Dominican_LosCorniel_Ceramic	1222-1273 calCE (793¬±20 BP, DSH-7155)	Los Corniel	Dominican Republic	0
I14878	FernandesSirakNature2020	Bahamas_EleutheraIsl_Ceramic	1047-1220 calCE (890¬±23 BP, MAMS-39633)	North Eleuthera, Preacher's Cave	Bahamas	0
I15978	FernandesSirakNature2020	Dominican_LaCaleta_Ceramic	899-1026 calCE (1060¬±20 BP, PSUAMS-7360)	La Caleta	Dominican Republic	0
UC12-20	BongersPNAS2020	Peru_Chincha_LH	1400-1500 CE	SouthCoast	Peru	0
I16176	FernandesSirakNature2020	Dominican_LaCaleta_Ceramic	1226-1279 calCE (770¬±20 BP, PSUAMS-8972)	La Caleta	Dominican Republic	0
I7971	FernandesSirakNature2020	Dominican_LaUnion_Ceramic	1278-1388 calCE (675¬±20 BP, PSUAMS-8795)	La Union	Dominican Republic	0
PDI012013	NagelePosthScience2020	PuertoRico_PasodelIndio_Ceramic	901-1159 calCE (1010¬±42 BP, AA-75124)	Vega Baja, Paso del Indio	Puerto Rico	0
LAV001	NagelePosthScience2020	StLucia_Lavoutte_Ceramic	1027-1220 calCE (920¬±50 BP, GrN-32324)	St. Lucia, Cas-en-Bas, Lavoutte site	St. Lucia	0
I2560	NakatsukaCell2020	Peru_Ullujaya_MH_950BP	905-1030 calCE (1088¬±24 BP, OxA-26975)	Ica Valley	Peru	0
I7544	KennettLipsonPruferNatureCommunications2022	Belize_4900BP	2894-2701 calBCE (4210¬±20 BP, UCIAMS-228020)	Mayahak Cab Pek	Belize	0
I7970	FernandesSirakNature2020	Dominican_LaUnion_Ceramic	1309-1403 calCE (595¬±15 BP, PSUAMS-8188)	La Union	Dominican Republic	0
I14990	FernandesSirakNature2020	Dominican_EdilioCruz_Ceramic	1226-1278 calCE (776¬±19 BP, DSH-7154)	Edilio Cruz	Dominican Republic	0
I15676	FernandesSirakNature2020	Dominican_LaCaleta_Ceramic	1444-1618 calCE (400¬±20 BP, PSUAMS-7390)	La Caleta	Dominican Republic	0
I13321	FernandesSirakNature2020	Bahamas_EleutheraIsl_Ceramic	900-1500 CE	Eleuthera Island	Bahamas	0
LAV006	NagelePosthScience2020	StLucia_Lavoutte_Ceramic	1000-1450 CE	St. Lucia, Cas-en-Bas, Lavoutte site	St. Lucia	0
I17900	FernandesSirakNature2020	Dominican_Atajadizo_Ceramic	1404-1440 calCE (510¬±20 BP, PSUAMS-9169)	Atajadizo	Dominican Republic	0
PCA002	NagelePosthScience2020	PuertoRico_PuntaCandelero_Ceramic	500-1050 CE	Humacao, Punta Candelero	Puerto Rico	0
I1485	PosthNakatsukaCell2018	Peru_Laramate_900BP	790-990 calCE (1187¬±26 BP, MAMS-12302)	Cueva Yacotogia, Laramate, Highlands	Peru	0
I8351	NakatsukaCell2020	Argentina_LagunaChica_1600BP	250-385 calCE (1750¬±15 BP, UCIAMS-185301)	Pampas, Laguna Chica	Argentina	0
I15107	FernandesSirakNature2020	Dominican_Atajadizo_Ceramic	1290-1390 calCE (650¬±15 BP, PSUAMS-8183)	Atajadizo	Dominican Republic	0
I12350	FernandesSirakNature2020	Dominican_ElSoco_Ceramic	850-1450 CE	El Soco	Dominican Republic	0
I0044	NakatsukaCell2020	Peru_Lima_LIP_650BP	1230-1415 calCE (866¬±28 BP, OxA-31119)	Lima, Huaca Pucllana	Peru	0
PDI010	NagelePosthScience2020	PuertoRico_PasodelIndio_Ceramic	994-1163 calCE (973¬±41 BP, AA-75123)	Vega Baja, Paso del Indio	Puerto Rico	0
I13201	FernandesSirakNature2020	Dominican_JuanDolio_Ceramic	1307-1407 calCE (590¬±20 BP, PSUAMS-8806)	Juan Dolio	Dominican Republic	0
I7969	FernandesSirakNature2020	Dominican_LaUnion_Ceramic	1296-1394 calCE (635¬±15 BP, PSUAMS-7285)	La Union	Dominican Republic	0
I15108	FernandesSirakNature2020	Dominican_Atajadizo_Ceramic	1422-1454 calCE (465¬±20 BP, PSUAMS-8797)	Atajadizo	Dominican Republic	0
I15966	FernandesSirakNature2020	Dominican_LaCaleta_Ceramic	1157-1219 calCE (880¬±15 BP, PSUAMS-9157)	La Caleta	Dominican Republic	0
UC12-12	BongersPNAS2020	Peru_Chincha_LH	1400-1500 CE	SouthCoast	Peru	0
I13541	FernandesSirakNature2020	PuertoRico_CanasColloresMonserrate_Ceramic	800-1100 CE	Canas/Collores/Monserrate	Puerto Rico	0
I15976	FernandesSirakNature2020	Dominican_LaCaleta_Ceramic	773-890 calCE (1190¬±20 BP, PSUAMS-8804)	La Caleta	Dominican Republic	0
I17901	FernandesSirakNature2020	Dominican_Atajadizo_Ceramic	1414-1450 calCE (480¬±20 BP, PSUAMS-7393)	Atajadizo	Dominican Republic	0
I13324	FernandesSirakNature2020	PuertoRico_SantaElena_Ceramic	900-1300 CE	Santa Elena	Puerto Rico	0
I13267	KennettLipsonPruferNatureCommunications2022	Belize_5500BP	3630-3379 calBCE (4737¬±22 BP) [R_combine: (4725¬±25 BP, PSUAMS-3607), (4775¬±45, UCIAMS-228026)]	Mayahak Cab Pek	Belize	0
I15112	FernandesSirakNature2020	Dominican_Atajadizo_Ceramic	1225-1271 calCE (790¬±15 BP, PSUAMS-8978)	Atajadizo	Dominican Republic	0
I14875	FernandesSirakNature2020	Bahamas_AbacoIsl_Ceramic	772-973 calCE (1161¬±19 BP, OxA-39170)	Abaco, Bill Johnson's Cave, Lubber's Quarters	Bahamas	0
I15111	FernandesSirakNature2020	Dominican_Atajadizo_Ceramic	1287-1392 calCE (650¬±20 BP, PSUAMS-7389)	Atajadizo	Dominican Republic	0
I15969	FernandesSirakNature2020	Dominican_LaCaleta_Ceramic	893-1019 calCE (1085¬±20 BP, PSUAMS-8801)	La Caleta	Dominican Republic	0
I1125	FlegontovNature2019	USA_AK_NeoAleut	1240-1510 calCE (1410¬±41 BP, AA-57438)	Alaska, Aleutian Islands, Ship Rock Island	USA	0
I14920	FernandesSirakNature2020	Bahamas_EleutheraIsl_Ceramic	992-1032 calCE (1025¬±20 BP, PSUAMS-7369)	Eleuthera, Garden Cave	Bahamas	0
I18301	FernandesSirakNature2020	Dominican_Atajadizo_Ceramic	1036-1158 calCE (945¬±15 BP, PSUAMS-8971)	Atajadizo	Dominican Republic	0
CDE001	NagelePosthScience2020	Cuba_CuevaEsqueletos_Ceramic	1472-1642 calCE (335¬±36 BP, MAMS-44093)	Camagüey, Sierra de Cubitas, Cueva de los Esqueletos 1	Cuba	0
LAV004	NagelePosthScience2020	StLucia_Lavoutte_Ceramic	1000-1450 CE	St. Lucia, Cas-en-Bas, Lavoutte site	St. Lucia	0
I7967	FernandesSirakNature2020	Dominican_CuevaJuana_Ceramic	675-774 calCE (1275¬±15 BP, PSUAMS-5330)	Samana, Cueva Juana	Dominican Republic	0
I13326	FernandesSirakNature2020	PuertoRico_Monserrate_Ceramic	800-1100 CE	Monserrate	Puerto Rico	0
I5319	FlegontovNature2019	USA_AK_Ancient_Athabaskan_1100BP	1050-1400 calCE (1170¬±30 BP, Beta-337194)	Alaska, western interior, Tochak McGrath, Upper Kuskokwim River	USA	0
I2261	PosthNakatsukaCell2018	Peru_LaGalgada_4100BP	2280-2030 calBCE (3780¬±21 BP, MAMS-27354)	La Galgada, Highlands	Peru	0
I15591	FernandesSirakNature2020	Dominican_LaCaleta_Ceramic	1282-1389 calCE (665¬±20 BP, PSUAMS-8798)	La Caleta	Dominican Republic	0
I14882	FernandesSirakNature2020	Bahamas_SouthAndros_Ceramic	1277-1384 calCE (685¬±20 BP, PSUAMS-6794)	South Andros, Sanctuary Blue Hole	Bahamas	0
I8549	FernandesSirakNature2020	Dominican_Andres_Ceramic	1228-1280 calCE (765¬±15 BP, PSUAMS-8189)	Andres	Dominican Republic	0
I7968	FernandesSirakNature2020	Dominican_CuevaJuana_Ceramic	884-994 calCE (1120¬±25 BP, PSUAMS-5331)	Samana, Cueva Juana	Dominican Republic	0
I17899	FernandesSirakNature2020	Dominican_Atajadizo_Ceramic	1442-1616 calCE (405¬±20 BP, PSUAMS-8969)	Atajadizo	Dominican Republic	0
I17902	FernandesSirakNature2020	Dominican_Atajadizo_Ceramic	1275-1300 calCE (705¬±15 BP, PSUAMS-8973)	Atajadizo	Dominican Republic	0
I2251	NakatsukaCell2020	Peru_Highlands_LIP_Chimu	1100-1400 CE	Chinchawas	Peru	0
I15592	FernandesSirakNature2020	Dominican_LaCaleta_Ceramic	1026-1154 calCE (970¬±15 BP, PSUAMS-9168)	La Caleta	Dominican Republic	0
I0039	PosthNakatsukaCell2018	Peru_Lauricocha_3500BP	1660-1500 calBCE (3340¬±22 BP, MAMS-14389)	Lauricocha, Highlands	Peru	0
I14879	FernandesSirakNature2020	Bahamas_SouthAndros_Ceramic	1274-1380 calCE (700¬±20 BP, PSUAMS-6793)	South Andros, Sanctuary Blue Hole	Bahamas	0
I15672	FernandesSirakNature2020	Dominican_LaCaleta_Ceramic	1021-1154 calCE (980¬±20 BP, PSUAMS-8799)	La Caleta	Dominican Republic	0
CR-01	ScheibScience2018	USA_CA_SanCruz_IslandChumash.SG	774-1022 calCE (1111¬±39 BP, UBA-31906)	San Cruz Island, CA	USA	0
I13206	FernandesSirakNature2020	Dominican_JuanDolio_Ceramic	1419-1451 calCE (475¬±20 BP, PSUAMS-8807)	Juan Dolio	Dominican Republic	0
I17893	FernandesSirakNature2020	Venezuela_LasLocas_Ceramic	376-201 calBCE (2220¬±20 BP, PSUAMS-8225)	Las Locas	Venezuela	0
CUC003	NagelePosthScience2020	Cuba_CuevaCalero_Archaic	1400 BCE - 1300 CE	Matanzas Province, Cardenas, Cueva Calero	Cuba	0
I2537	PosthNakatsukaCell2018	Chile_PicaOcho_700BP	1230-1380 calCE (760¬±20 BP, PSUAMS-1870)	Pica Ocho, Coast	Chile	0
I17908	FernandesSirakNature2020	Dominican_Atajadizo_Ceramic	1409-1440 calCE (500¬±15 BP, PSUAMS-9167)	Atajadizo	Dominican Republic	0
I1356	NakatsukaCell2020	Peru_LIP_Pacapaccari_600BP	1310-1405 calCE (640¬±20 BP, PSUAMS-1613)	Ayacucho, Lucanas, Laramate, Pacapaccari	Peru	0
I13195	FernandesSirakNature2020	Dominican_ElSoco_Ceramic	1305-1403 calCE (600¬±20 BP, PSUAMS-7297)	El Soco	Dominican Republic	0
I13319	FernandesSirakNature2020	Bahamas_CrookedIsl_Ceramic	900-1500 CE	Crooked Island	Bahamas	0
I0719	FlegontovNature2019	USA_AK_PaleoAleut	1250-1640 calCE (1348¬±82 BP, AA-46416)	Alaska, Aleutian Islands, Umnak Island, Chaluka Midden	USA	0
IO2	NakatsukaCell2020	Bolivia_MH_Iroco_1050BP	775-1155 calCE (1060¬±62 BP, AA84155)	TiticacaBasin	Bolivia	0
I12341	FernandesSirakNature2020	Dominican_ElSoco_Ceramic	850-1450 CE	El Soco	Dominican Republic	0
I18437	FernandesSirakNature2020	Dominican_ElFrances_Ceramic	970-1018 calCE	El Frances	Dominican Republic	0
I15963	FernandesSirakNature2020	Dominican_LaCaleta_Ceramic	679-823 calCE (1255¬±15 BP, PSUAMS-9156)	La Caleta	Dominican Republic	0
I5455	KennettLipsonPruferNatureCommunications2022	Belize_4600BP	2574-2469 calBCE (4005¬±20 BP, UCIAMS-186360)	Mayahak Cab Pek	Belize	0
CAO002008	NagelePosthScience2020	Cuba_CanimarAbajo_Archaic	540-773 calCE (1420¬±59 BP, AA-89060)	Matanzas City, Canimar Abajo	Cuba	0
CDE003	NagelePosthScience2020	Cuba_CuevaEsqueletos_Ceramic	1420-1453 calCE (472¬±20 BP, MAMS-44095)	Camagüey, Sierra de Cubitas, Cueva de los Esqueletos 1	Cuba	0
I13190	FernandesSirakNature2020	Dominican_ElSoco_Ceramic	1212-1271 calCE (815¬±20 BP, PSUAMS-8977)	El Soco	Dominican Republic	0
I13539	FernandesSirakNature2020	PuertoRico_Collores_Ceramic	604-660 calCE (1405¬±20 BP, PSUAMS-7454)	Collores	Puerto Rico	0
I15106	FernandesSirakNature2020	Dominican_Atajadizo_Ceramic	1225-1271 calCE (790¬±15 BP, PSUAMS-8182)	Atajadizo	Dominican Republic	0
kennewick	RasmussenNature2015	USA_WA_Kennewick.SG	7250-6390 calBCE (8410¬±60 BP, UCR3476/CAMS-29578)	Washington State, Kennewick, Columbia River	USA	0
I18300	FernandesSirakNature2020	Dominican_Atajadizo_Ceramic	650-1650 CE	Atajadizo	Dominican Republic	0
I1129	FlegontovNature2019	USA_AK_NeoAleut	1390-1720 calCE (1182¬±45 BP, AA-46432)	Alaska, Aleutian Islands, Kagamil Island Warm Cave	USA	0
I1358	NakatsukaCell2020	Peru_LIP_Pacapaccari_600BP	1175-1270 calCE (875¬±20 BP, PSUAMS-1604)	Ayacucho, Lucanas, Laramate, Pacapaccari	Peru	0
I18134	FernandesSirakNature2020	Dominican_ElFrances_Ceramic	788-874 calCE	El Frances	Dominican Republic	0
SM-02	ScheibScience2018	USA_CA_SanMiguel_IslandChumash.SG	1174-1269 calCE (826¬±26 BP)	San Miguel Island, CA	USA	0
I14923	FernandesSirakNature2020	Bahamas_AbacoIsl_Ceramic	1305-1398 calCE (609¬±13 BP, OxA-39239, 40)	Abaco, Moore's Island, Prophet's Cave	Bahamas	0
LAR001	PosthNakatsukaCell2018	Brazil_Laranjal_6600BP	4712-4502 calBCE (5796¬±32 BP, MAMS-34572)	Laranjal	Brazil	0
I15668	FernandesSirakNature2020	Dominican_LaCaleta_Ceramic	1318-1407 calCE (585¬±15 BP, PSUAMS-9152)	La Caleta	Dominican Republic	0
PS-06	ScheibScience2018	USA_CA_Chumash.SG	417-580 calCE (1570¬±41 BP, UBA-31912)	Point Sal, CA	USA	0
CUC002	NagelePosthScience2020	Cuba_CuevaCalero_Archaic	1400 BCE - 1300 CE	Matanzas Province, Cardenas, Cueva Calero	Cuba	0
CAO004	NagelePosthScience2020	Cuba_CanimarAbajo_Archaic	653-874 calCE (1289¬±46 BP, AA-101056)	Matanzas City, Canimar Abajo	Cuba	0
I12967	FernandesSirakNature2020	Curacao_deSavaan_Ceramic	1271-1378 calCE (710¬±20 BP, PSUAMS-7386)	Savaan	Curacao	0
I0237	PosthNakatsukaCell2018	Peru_Laramate_900BP	1030-1150 calCE (995¬±20 BP, PSUAMS-1614)	Botigiriayocc, Laramate, Highlands	Peru	0
CAO029	NagelePosthScience2020	Cuba_CanimarAbajo_Archaic	601-654 calCE (1423¬±20 BP, MAMS-44084)	Matanzas City, Canimar Abajo	Cuba	0
I13540	FernandesSirakNature2020	PuertoRico_CanasColloresMonserrate_Ceramic	889-989 calCE (1120¬±20 BP, PSUAMS-7455)	Canas/Collores/Monserrate	Puerto Rico	0
I15081	FernandesSirakNature2020	Dominican_LaCaleta_Ceramic	1026-1154 calCE (970¬±15 BP, PSUAMS-8192)	La Caleta	Dominican Republic	0
Lapa24	PosthNakatsukaCell2018	Brazil_LapaDoSanto_9200BP	7467-7086 calBCE (8299¬±29 BP, MAMS-29423)	Lapa do Santo	Brazil	0
I17907	FernandesSirakNature2020	Dominican_Atajadizo_Ceramic	1322-1410 calCE (570¬±15 BP, PSUAMS-8970)	Atajadizo	Dominican Republic	0
I1484	PosthNakatsukaCell2018	Peru_Laramate_900BP	1050-1220 calCE (920¬±20 BP, PSUAMS-1615)	Botigiriayocc, Laramate, Highlands	Peru	0
I17896	FernandesSirakNature2020	Venezuela_LasLocas_Ceramic	450-150 BCE	Las Locas	Venezuela	0
I0040	PosthNakatsukaCell2018	Peru_Lauricocha_5800BP	3990-3800 calBCE (5160¬±27 BP, MAMS-14390)	Lauricocha, Highlands	Peru	0
ELM001	NagelePosthScience2020	Cuba_ElMorrillo_Ceramic	1403-1439 calCE (513¬±20 BP, MAMS-36507)	Matanzas, El Morrillo	Cuba	0
I13318	FernandesSirakNature2020	Bahamas_CrookedIsl_Ceramic	900-1500 CE	Crooked Island	Bahamas	0
I14880	FernandesSirakNature2020	Bahamas_SouthAndros_Ceramic	1319-1417 calCE (572¬±20 BP, OxA-39126)	South Andros, Sanctuary Blue Hole	Bahamas	0
I15962	FernandesSirakNature2020	Dominican_LaCaleta_Ceramic	1421-1447 calCE (480¬±15 BP, PSUAMS-9155)	La Caleta	Dominican Republic	0
I11169	NagelePosthScience2020	Cuba_CanimarAbajo_Archaic	600-646 calCE (1442¬±13 BP) [R_combine: (1425¬±15 BP, PSUAMS-4868), (1471¬±20 BP, MAMS-44067)]	Matanzas City, Canimar Abajo	Cuba	0
Cuncaicha15-07	PosthNakatsukaCell2018	Peru_Cuncaicha_9000BP	7290-6820 calBCE (8126¬±45 BP, AA-107847)	Cuncaicha, Highlands	Peru	0
I1753	PosthNakatsukaCell2018	Chile_LosRieles_5100BP	3360-2930 calBCE [union of two dates: (4720¬±40 BP, Beta-254447), (4680¬±25 BP, UGAMS-4600)]	Coquimbo, Los Vilos, Los Rieles	Chile	0
SC-05	ScheibScience2018	USA_CA_LSCI.SG	775-1025 calCE (1101¬±41 BP, UBA-31910)	San Clemente Island, CA	USA	0
I3442	KennettLipsonPruferNatureCommunications2022	Belize_4900BP	3312-2920 calBCE (4415¬±25 BP, PSUAMS-1402)	Mayahak Cab Pek	Belize	0
CAO015	NagelePosthScience2020	Cuba_CanimarAbajo_Archaic	1263-1118 calBCE (2967¬±20 BP, MAMS-44070)	Matanzas City, Canimar Abajo	Cuba	0
Lapa22	PosthNakatsukaCell2018	Brazil_LapaDoSanto_9600BP	8250-7150 BCE	Lapa do Santo	Brazil	0
I0038	PosthNakatsukaCell2018	Peru_Lauricocha_8600BP	6780-6570 calBCE (7870¬±30 BP, MAMS-14391)	Lauricocha, Highlands	Peru	0
CAO031	NagelePosthScience2020	Cuba_CanimarAbajo_Archaic	603-655 calCE (1416¬±20 BP, MAMS-44086)	Matanzas City, Canimar Abajo	Cuba	0
I12354	NakatsukaLuisiNatureCommunications2020	Argentina_NorthTierradelFuego_Selknam_500BP	1420-1630 calCE (520¬±30 BP, PSUAMS-6672)	Tierra del Fuego (North), Río Grande	Argentina	0
I3443	PosthNakatsukaCell2018	Belize_9400BP	7472-7192 calBCE (8290¬±25 BP) [R_combine: (8310¬±35 BP, UCIAMS-151854), (8270¬±35 BP, UCIAMS-151855)]	Mayahak Cab Pek	Belize	0
GUY001	NagelePosthScience2020	Cuba_GuayaboBlanco_Archaic	800 BCE - 400 CE	Matanzas province, Ciénaga de Zapata, Guayabo Blanco	Cuba	0
CAO014	NagelePosthScience2020	Cuba_CanimarAbajo_Archaic	263-531 calCE (1656¬±20 BP, MAMS-44069)	Matanzas City, Canimar Abajo	Cuba	0
I12357	NakatsukaLuisiNatureCommunications2020	Argentina_MitrePeninsula_Haush_400BP	1470-1810 calCE (530¬±45 BP, PSUAMS-6675)	Tierra del Fuego, Mitre Peninusula, Caleta Falsa	Argentina	0
I1127	FlegontovNature2019	USA_AK_NeoAleut	1350-1680 calCE (1227¬±45 BP, AA-46427)	Alaska, Aleutian Islands, Kagamil Island Warm Cave	USA	0
PDM004	NagelePosthScience2020	Cuba_PlayadelMango_Archaic	31-210 calCE (1915¬±23 BP, MAMS-36505)	Granma province, Rio Cauto Basin, Playa del Mango	Cuba	0
GUY002	NagelePosthScience2020	Cuba_GuayaboBlanco_Archaic	749-409 calBCE (2440¬±22 BP, MAMS-44100)	Matanzas province, Ciénaga de Zapata, Guayabo Blanco	Cuba	0
Cuncaicha15-03	PosthNakatsukaCell2018	Peru_Cuncaicha_4200BP	2300-2030 calBCE (3811¬±30 BP, AA-107842)	Cuncaicha, Highlands	Peru	0
I2540	NakatsukaCell2020	Chile_CaletaHuelen_MH_1100BP	750-1150 CE	Caleta Huelen 12	Chile	0
I17890	FernandesSirakNature2020	Venezuela_LasLocas_Ceramic	385-206 calBCE (2240¬±20 BP, PSUAMS-8214)	Las Locas	Venezuela	0
CAO023025	NagelePosthScience2020	Cuba_CanimarAbajo_Archaic	991-1040 calCE (1015¬±19 BP, MAMS-44078)	Matanzas City, Canimar Abajo	Cuba	0
CAA002	NagelePosthScience2020	Cuba_LasCarolinas_Archaic	261-430 calCE (1667¬±21 BP, MAMS-36504)	Matanzas, Las Carolinas II	Cuba	0
I5454	KennettLipsonPruferNatureCommunications2022	Belize_4900BP	3319-2931 calBCE (4430¬±20 BP, PSUAMS-2333)	Mayahak Cab Pek	Belize	0
PDM010	NagelePosthScience2020	Cuba_PlayadelMango_Archaic	14-125 calCE (1951¬±20 BP, UOC-6851)	Granma province, Rio Cauto Basin, Playa del Mango	Cuba	0
CT-01	ScheibScience2018	USA_CA_LSCI.SG	1440-1634 calCE (387¬±38 BP, UBA-31907)	San Catalina Island, CA	USA	0
PDM006	NagelePosthScience2020	Cuba_PlayadelMango_Archaic	151 calBCE - 25 calCE (2047¬±24 BP, UOC-6849)	Granma province, Rio Cauto Basin, Playa del Mango	Cuba	0
I17889	FernandesSirakNature2020	Venezuela_LasLocas_Ceramic	411-381 calBCE (2330¬±20 BP, PSUAMS-7364)	Las Locas	Venezuela	0
I8576	NakatsukaLuisiNatureCommunications2020	Chile_NorthTierradelFuego_Selknam_100BP	1800-1900 CE	North of Tierra del Fuego, Faro Méndez	Chile	0
I12943	NakatsukaLuisiNatureCommunications2020	Argentina_BeagleChannel_Yamana_100BP	1550-1960 calCE (570¬±20 BP, PSUAMS-6680)	Beagle Channel, Tierra del Fuego, Almanza	Argentina	0
I12355	NakatsukaLuisiNatureCommunications2020	Argentina_BeagleChannel_Yamana_1500BP	260-600 calCE (1975¬±25 BP, PSUAMS-6673)	Beagle Channel, Tierra del Fuego, Río Pipo	Argentina	0
I2230	PosthNakatsukaCell2018	Argentina_ArroyoSeco2_7700BP	7026-6433 calBCE (7805¬±85 BP, AA-106014)	Arroyo Seco II	Argentina	0
I12362	NakatsukaLuisiNatureCommunications2020	Argentina_NorthTierradelFuego_LaArcillosa2_5800BP	4040-3710 calBCE (5205¬±58 BP, AA-60935)	Tierra del Fuego (North), La Arcillosa 2	Argentina	0
I0041	PosthNakatsukaCell2018	Peru_Lauricocha_8600BP	6640-6470 calBCE (7760¬±31 BP, MAMS-14731)	Lauricocha, Highlands	Peru	0
I12941	NakatsukaLuisiNatureCommunications2020	Argentina_BeagleChannel_Yamana_100BP	1560-1960 calCE (555¬±20 BP, PSUAMS-6678)	Beagle Channel, Tierra del Fuego, Almanza	Argentina	0
CAO021	NagelePosthScience2020	Cuba_CanimarAbajo_Archaic	1162-1256 calCE (852¬±19 BP, MAMS-44076)	Matanzas City, Canimar Abajo	Cuba	0
Anzick	RasmussenNature2014	USA_Anzick_realigned.SG	10797-10726 calBCE (10705¬±35 BP, CAMS-80538)	Montana, Anzick Ranch	USA	0
I11974	PosthNakatsukaCell2018	Chile_LosRieles_12000BP	10420-9450 calBCE (10415¬±40 BP, PSUAMS-5282)	Coquimbo, Los Vilos, Los Rieles	Chile	0
I0751	NakatsukaNature2023	USA_CA_SanClemente_500BP	1157-1225 calCE (865±20 BP, PSUAMS-6495/UCIAMS-158549)	California, Los Angeles County, San Clemente Island	USA	0
I11244	NakatsukaNature2023	USA_CA_CastroVille_900BP	988-1163 calCE (1065±, EZV-00225)	California, Castroville	USA	0
I11259	NakatsukaNature2023	USA_CA_Carmel_600BP	1300-1800 CE	California, Carmel	USA	0
I11260	NakatsukaNature2023	USA_CA_Carmel_600BP	1300-1800 CE	California, Carmel	USA	0
I11262	NakatsukaNature2023	USA_CA_SantaBarbara_600BP	896-1020 calCE (1080±15 BP, PSUAMS-4880)	California, Carpinteria, Shalwaj, CA-SBA-17	USA	0
I11283	NakatsukaNature2023	USA_CA_SantaBarbara_1300BP	432-551 calCE (1570±15 BP, PSUAMS-4896)	California, Santa Barbara, Burton Mound, CA-SBA-28	USA	0
I11284	NakatsukaNature2023	USA_CA_GoletaM_800BP	672-820 calCE (1265±20 BP, PSUAMS-13126)	California, Goleta, Mescalitan Island, Goleta, CA-SBA-46A	USA	0
I11287	NakatsukaNature2023	USA_CA_GoletaC_1700BP	41 calBCE - 106 calCE (1990±15 BP, PSUAMS-4897)	California, Goleta, Campbell No. 2, CA-SBA-52	USA	0
I11288	NakatsukaNature2023	USA_CA_GoletaC_4700BP	2918-2885 calBCE (4290±20 BP, PSUAMS-4898)	California, Goleta, Campbell No. 2, CA-SBA-52	USA	0
I11293	NakatsukaNature2023	USA_CA_GoletaT_1200BP	700-1000 CE	California, Goleta, Tecolote No. 1, CA-SBA-72	USA	0
I11294	NakatsukaNature2023	USA_CA_GoletaT_1200BP	428-540 calCE (1590±15 BP, PSUAMS-4761)	California, Goleta, Tecolote No. 2, CA-SBA-73	USA	0
I11295	NakatsukaNature2023	USA_CA_Goleta_400BP	1300-1800 CE	California, Santa Barbara Co., Mikiw, CA-SBA-78	USA	0
I11559	NakatsukaNature2023	USA_CA_Ojai_1400BP	433-571 calCE (1555±20 BP, PSUAMS-5728)	California, Ojai, Soule Park, CA-VEN-61	USA	0
I11983	NakatsukaNature2023	Mexico_CuevaDeLosMuertosChiquitos_1100BP	100-1000 CE	Zape	Mexico	0
I11984	NakatsukaNature2023	Mexico_CuevaDeLosMuertosChiquitos_1100BP	100-1000 CE	Zape	Mexico	0
I11985	NakatsukaNature2023	Mexico_CuevaDeLosMuertosChiquitos_1100BP	706-881 calCE (1225±20 BP, PSUAMS-5770)	Zape	Mexico	0
I11986	NakatsukaNature2023	Mexico_CuevaDeLosMuertosChiquitos_1100BP	100-1000 CE	Zape	Mexico	0
I11987	NakatsukaNature2023	Mexico_CuevaDeLosMuertosChiquitos_1100BP	100-1000 CE	Zape	Mexico	0
I11988	NakatsukaNature2023	Mexico_CuevaDeLosMuertosChiquitos_1100BP	650-773 calCE (1340±20 BP, PSUAMS-5785)	Zape	Mexico	0
I12570	NakatsukaNature2023	Mexico_CuevaDeLosMuertosChiquitos_1100BP	887-986 calCE (1125±15 BP, PSUAMS-12698)	Zape	Mexico	0
I12572	NakatsukaNature2023	Mexico_CuevaDeLosMuertosChiquitos_1100BP	773-978 calCE (1150±20 BP, PSUAMS-12709)	Zape	Mexico	0
I15170	NakatsukaNature2023	USA_CA_CalaverasCounty_1500BP	381-535 calCE (1640±20 BP, PSUAMS-7615)	California, Calaveras County	USA	0
I15171	NakatsukaNature2023	USA_CA_CalaverasCounty_600BP	1300-1400 CE	California, Calaveras County	USA	0
I15174	NakatsukaNature2023	USA_CA_CalaverasCounty_600BP	1300-1400 CE	California, Calaveras County	USA	0
I15175	NakatsukaNature2023	USA_CA_CalaverasCounty_600BP	1300-1400 CE	California, Calaveras County	USA	0
I15176	NakatsukaNature2023	USA_CA_CalaverasCounty_600BP	1300-1400 CE	California, Calaveras County	USA	0
I15478.SG	NakatsukaNature2023	USA_CA_SantaBarbara_4600BP.SG	3092-2917 calBCE (4390±25 BP, PSUAMS-7617)	California, Santa Barbara	USA	0
I1864	NakatsukaNature2023	Mexico_CoyoteCave_950BP	904-1038 calCE (1035±25 BP, PSUAMS-1359)	Coahuila, Coyote Cave	Mexico	0
I21250	NakatsukaNature2023	USA_CA_Goleta_900BP	800-1200 CE	California, Santa Barbara, SBA-46A	USA	0
I21452	NakatsukaNature2023	USA_CA_Goleta_900BP	800-1200 CE	California, Santa Barbara, SBA-46A	USA	0
I23704	NakatsukaNature2023	Mexico_LaPlaya/CerroDeTrincheras_2400BP	15-126 calCE (1950±20 BP, PSUAMS-12863)	Mexico_Trincheras_LaPlaya_1900BP	Mexico	0
I23705	NakatsukaNature2023	Mexico_LaPlaya/CerroDeTrincheras_2400BP	906-811 calBCE (2715±25 BP, PSUAMS-12672)	Mexico_Trincheras_LaPlaya_2800BP	Mexico	0
I23706	NakatsukaNature2023	Mexico_LaPlaya/CerroDeTrincheras_2400BP	823-511 calBCE	Mexico_Trincheras_LaPlaya_2500BP	Mexico	0
I23707	NakatsukaNature2023	Mexico_LaPlaya/CerroDeTrincheras_600BP	1305-1400 calCE (605±15 BP, PSUAMS-12553)	Mexico_Trincheras_LaPlaya_600BP	Mexico	0
I23709	NakatsukaNature2023	Mexico_LaPlaya/CerroDeTrincheras_600BP	1285-1390 calCE (655±20 BP, PSUAMS-12582)	Mexico_Trincheras_LaPlaya_600BP	Mexico	0
I23710	NakatsukaNature2023	Mexico_LaPlaya/CerroDeTrincheras_600BP	1325-1425 calCE (550±20 BP, PSUAMS-12664)	Sonora, Cerro Trincheras, Terraza B8	Mexico	0
I23711	NakatsukaNature2023	Mexico_LaPlaya/CerroDeTrincheras_600BP	994-1154 calCE (990±25 BP, PSUAMS-12583)	Sonora, Cerro Trincheras, Terraza B11	Mexico	0
I2703	NakatsukaNature2023	USA_CA_SantaRosa_300BP	1250-1450 CE	California, Santa Rosa Island, Skull Gulch, CA-SRI-2B	USA	0
I2704	NakatsukaNature2023	USA_CA_SantaRosa_300BP	1301-1410 calCE (595±30 BP, Poz-83443)	California, Santa Rosa Island, Skull Gulch, CA-SRI-2B	USA	0
I2705	NakatsukaNature2023	USA_CA_SantaRosa_300BP	1262-1387 calCE (710±30 BP, Poz-83444)	California, Santa Rosa Island, Skull Gulch, CA-SRI-2B	USA	0
I2707	NakatsukaNature2023	USA_CA_SantaRosa_300BP	1250-1450 CE	California, Santa Rosa Island, Skull Gulch, CA-SRI-2B	USA	0
I8235	NakatsukaNature2023	Mexico_Tayopa_1000BP	500-1400 CE	Sonora, Sahuaripa	Mexico	0
I8236	NakatsukaNature2023	Mexico_Tayopa_1000BP	500-1400 CE	Sonora, Sahuaripa	Mexico	0
I8237	NakatsukaNature2023	Mexico_Tayopa_1000BP	500-1400 CE	Sonora, Sahuaripa	Mexico	0
I8238	NakatsukaNature2023	Mexico_Tayopa_1000BP	500-1400 CE	Sonora, Sahuaripa	Mexico	0
I8239	NakatsukaNature2023	Mexico_Tayopa_1000BP	500-1400 CE	Sonora, Sahuaripa	Mexico	0
I8240	NakatsukaNature2023	Mexico_Tayopa_1000BP	500-1400 CE	Sonora, Sahuaripa	Mexico	0
I8241	NakatsukaNature2023	Mexico_Tayopa_1000BP	500-1400 CE	Sonora, Sahuaripa	Mexico	0
I8363	NakatsukaNature2023	Mexico_LaPlaya/CerroDeTrincheras_600BP	500-1400 CE	Sonora, Trincheras	Mexico	0
